# Supplementary material for: Proteomics Identified UDP-Glycosyltransferase Family Members as Pro-Viral Factors for Turnip Mosaic Virus Infection in Nicotiana benthamiana
Source: Viruses. 2023 Jun 20;15(6):1401. doi: 10.3390/v15061401 (PMC10301856; doi:10.3390/v15061401)
Supplement: Supplementary file 1 [file viruses-15-01401-s001.zip]

Archive with 3 entries (2 files):
- viruses-2317066-supplementary/
- viruses-2317066-supplementary/Table S2.xlsx
- viruses-2317066-supplementary/viruses-2317066-supplementary.pdf
