# Supplementary material for: Proteomics Identified UDP-Glycosyltransferase Family Members as Pro-Viral Factors for Turnip Mosaic Virus Infection in Nicotiana benthamiana
Source: Viruses. 2023 Jun 20;15(6):1401. doi: 10.3390/v15061401 (PMC10301856; doi:10.3390/v15061401)
Supplement: Supplementary file 1 [file viruses-15-01401-s001.zip › viruses-2317066-supplementary/Table S2.xlsx]

## Sheet: Diff distribution
Compared sample name	Up-regulated	Down-regulated
TuMV/TuMV-△GDD	182	43

## Sheet: TuMVvsTuMV-GDD
Protein accession	Protein description	Gene name	TuMv/Mock Ratio	TuMv/Mock P value	Regulated Type	MW [kDa]	Coverage [%]	Peptides	Unique peptides	PSMs	TuMV-△GDD_1	TuMV-△GDD_2	TuMV-△GDD_3	TuMV_1	TuMV_2	TuMV_3	Subcellular localization	KEGG KO No.	KEGG Gene	KEGG pathway	Biological Process	Cellular Component	Molecular Function	IPR ID	Domain description	KOG category	KOG NO.	KOG description
NbS00055601g0007.1	wound-induced protein kinase [Nicotiana attenuata]	--	1.706	0.00419972	Up	43.005	9.1	2	2	4	0.793	0.794	0.605	1.292	1.216	1.232	cytoplasm	K20536	MPK3; mitogen-activated protein kinase 3 [EC:2.7.11.24]	nta04016 MAPK signaling pathway - plant	GO:0016310 phosphorylation; GO:0044267 cellular protein metabolic process; GO:0044238 primary metabolic process; GO:0044237 cellular metabolic process; GO:0006796 phosphate-containing compound metabolic process; GO:0071704 organic substance metabolic process; GO:0008152 metabolic process; GO:0006468 protein phosphorylation; GO:0006793 phosphorus metabolic process; GO:0044260 cellular macromolecul…		GO:0005524 ATP binding; GO:1901265 nucleoside phosphate binding; GO:0016773 phosphotransferase activity, alcohol group as acceptor; GO:0001882 nucleoside binding; GO:0043167 ion binding; GO:0004672 protein kinase activity; GO:0000166 nucleotide binding; GO:0004702 signal transducer, downstream of receptor, with serine/threonine kinase activity; GO:0004871 signal transducer activity; GO:0004707 MA…	IPR000719; IPR011009;	Protein kinase domain; Protein kinase-like domain;	T	KOG0660	Mitogen-activated protein kinase
NbS00006003g0015.1	hypothetical protein VITISV_002333 [Vitis vinifera]	--	1.533	0.0162159	Up	29.583	29.3	6	2	8	0.743	0.937	0.7	1.344	1.087	1.217	nucleus	K13456	RIN4; RPM1-interacting protein 4	nta04626 Plant-pathogen interaction				IPR008700;	RIN4, pathogenic type III effector avirulence factor Avr cleavage site;
NbS00048704g0005.1	heat-shock protein, putative [Ricinus communis]	--	1.357	0.0294023	Up	20.786	16.5	3	2	4	0.792	1.012	0.759	1.221	1.152	1.105	cytoplasm	K13993	HSP20; HSP20 family protein	nta04141 Protein processing in endoplasmic reticulum				IPR002068; IPR008978;	Alpha crystallin/Hsp20 domain; HSP20-like chaperone;	O	KOG0710	Molecular chaperone (small heat-shock protein Hsp26/Hsp42)
NbS00018148g0001.1	PREDICTED: probable proteasome inhibitor isoform 1 [Vitis vinifera]	--	1.385	0.0471512	Up	37.133	19	5	2	6	0.977	0.792	0.756	1.278	1.238	0.981	chloroplast							IPR021625; IPR013886;	PI31 proteasome regulator, N-terminal; PI31 proteasome regulator, C-terminal;	O	KOG4761	Proteasome formation inhibitor PI31
NbS00024662g0006.1	beta-1,3-glucanase [Nicotiana tabacum]	--	1.4	0.0408313	Up	38.935	24.2	6	5	9	0.844	1.026	0.686	1.171	1.174	1.234	chloroplast				GO:0008152 metabolic process; GO:0005975 carbohydrate metabolic process; GO:0044238 primary metabolic process; GO:0071704 organic substance metabolic process;		GO:0004553 hydrolase activity, hydrolyzing O-glycosyl compounds; GO:0016787 hydrolase activity; GO:0003824 catalytic activity; GO:0016798 hydrolase activity, acting on glycosyl bonds;	IPR017853; IPR013781;	Glycoside hydrolase superfamily; Glycoside hydrolase, catalytic domain;
NbS00046534g0001.1	ethylene-responsive transcriptional coactivator [Solanum lycopersicum]	--	2.583	0.00102132	Up	16.092	34.9	5	5	5	0.568	0.552	0.541	1.586	1.138	1.566	cytoplasm	K03627					GO:0097159 organic cyclic compound binding; GO:1901363 heterocyclic compound binding; GO:0003677 DNA binding; GO:0043565 sequence-specific DNA binding; GO:0005488 binding; GO:0003676 nucleic acid binding;	IPR010982; IPR013729; IPR001387;	Lambda repressor-like, DNA-binding domain; Multiprotein bridging factor 1, N-terminal; Cro/C1-type helix-turn-helix domain;	K	KOG3398	Transcription factor MBF1
NbS00024677g0021.1	alanine aminotransferase [Capsicum annuum]	--	1.328	0.0486093	Up	59.348	38.7	19	2	27	0.799	1.05	0.748	1.181	1.147	1.12	mitochondria	K00814	GPT; alanine transaminase [EC:2.6.1.2]	nta01200 Carbon metabolism; nta00250 Alanine, aspartate and glutamate metabolism; nta01230 Biosynthesis of amino acids; nta00710 Carbon fixation in photosynthetic organisms; nta00220 Arginine biosynthesis; nta01210 2-Oxocarboxylic acid metabolism; nta01100 Metabolic pathways	GO:0009058 biosynthetic process; GO:0008152 metabolic process;		GO:0097159 organic cyclic compound binding; GO:1901363 heterocyclic compound binding; GO:0003824 catalytic activity; GO:0005488 binding; GO:0043167 ion binding; GO:0043168 anion binding; GO:0048037 cofactor binding; GO:0030170 pyridoxal phosphate binding;	IPR015424; IPR004839; IPR015421; IPR015422;	Pyridoxal phosphate-dependent transferase; Aminotransferase, class I/classII; Pyridoxal phosphate-dependent transferase, major region, subdomain 1; Pyridoxal phosphate-dependent transferase, major region, subdomain 2;	E	KOG0258	Alanine aminotransferase
NbS00037501g0023.1	SNAP33 [Solanum chacoense]	--	1.518	0.00847719	Up	30.446	12.8	3	2	4	0.772	0.894	0.726	1.348	1.094	1.19	nucleus									U	KOG3065	SNAP-25 (synaptosome-associated protein) component of SNARE complex
NbS00002665g0009.1	putative receptor-like serine-threonine protein kinase [Solanum tuberosum]	--	1.618	0.00259815	Up	77.696	2.9	2	2	3	0.734	0.876	0.692	1.28	1.213	1.231	plasma membrane				GO:0016310 phosphorylation; GO:0044267 cellular protein metabolic process; GO:0044238 primary metabolic process; GO:0044237 cellular metabolic process; GO:0006796 phosphate-containing compound metabolic process; GO:0071704 organic substance metabolic process; GO:0008152 metabolic process; GO:0006468 protein phosphorylation; GO:0006793 phosphorus metabolic process; GO:0044260 cellular macromolecul…		GO:0005524 ATP binding; GO:1901265 nucleoside phosphate binding; GO:0016773 phosphotransferase activity, alcohol group as acceptor; GO:0001882 nucleoside binding; GO:0043167 ion binding; GO:0004672 protein kinase activity; GO:0000166 nucleotide binding; GO:0097159 organic cyclic compound binding; GO:1901363 heterocyclic compound binding; GO:0032549 ribonucleoside binding; GO:0097367 carbohydrate …	IPR000719; IPR002902; IPR001245; IPR011009;	Protein kinase domain; Gnk2-homologous domain; Serine-threonine/tyrosine-protein kinase catalytic domain; Protein kinase-like domain;	T	KOG1187	Serine/threonine protein kinase
NbS00010902g0015.1	putative acyl-CoA synthetase [Capsicum annuum]	--	1.499	0.0179586	Up	56.206	12.2	5	5	5	0.781	0.926	0.688	1.346	1.125	1.118	cytoplasm	K22133	AAE3; oxalate---CoA ligase [EC:6.2.1.8]	nta00630 Glyoxylate and dicarboxylate metabolism; nta01100 Metabolic pathways	GO:0008152 metabolic process;		GO:0003824 catalytic activity;	IPR025110; IPR000873;	AMP-binding enzyme C-terminal domain; AMP-dependent synthetase/ligase;	I	KOG1176	Acyl-CoA synthetase
NbS00023797g0008.1	PREDICTED: metal-nicotianamine transporter YSL1 [Vitis vinifera]	--	1.391	0.0202021	Up	76.063	1.3	1	1	1	0.803	0.937	0.779	1.208	1.021	1.276	plasma membrane				GO:0006810 transport; GO:0055085 transmembrane transport; GO:0051179 localization; GO:0051234 establishment of localization;
NbS00014863g0008.1	PREDICTED: uncharacterized protein LOC100257033 [Vitis vinifera]	--	0.747	0.0437027	Down	175.59	31.5	38	15	62	1.183	0.956	1.293	0.848	0.917	0.797	nucleus	K03255					GO:0005515 protein binding; GO:0005488 binding;	IPR011990; IPR033646; IPR028275;	Tetratricopeptide-like helical domain; CLU central domain; Clustered mitochondria protein, N-terminal;	R	KOG1839	Uncharacterized protein CLU1/cluA/TIF31 involved in mitochondrial morphology/distribution, also found associated with eIF-3
NbS00029937g0004.1	PREDICTED: uncharacterized protein LOC100257610 [Vitis vinifera]	--	1.377	0.000297829	Up	86.838	3	2	2	2	0.8	0.867	0.869	1.167	1.162	1.163	nucleus							IPR005113; IPR001194;	uDENN domain; DENN domain;	T	KOG2080	Uncharacterized conserved protein, contains DENN and RUN domains
NbS00019106g0014.1	PREDICTED: uncharacterized protein LOC100256702 [Vitis vinifera]	--	1.311	0.00143354	Up	54.33	6.1	3	3	3	0.842	0.863	0.9	1.188	1.078	1.149	nucleus				GO:0044699 single-organism process; GO:0008152 metabolic process; GO:0055114 oxidation-reduction process; GO:0044710 single-organism metabolic process;		GO:0003824 catalytic activity; GO:0016491 oxidoreductase activity;	IPR005123; IPR027450;	Oxoglutarate/iron-dependent dioxygenase; Alpha-ketoglutarate-dependent dioxygenase AlkB-like;	S	KOG4176	Uncharacterized conserved protein
NbS00031973g0002.1	predicted protein [Populus trichocarpa]	--	0.676	0.00315908	Down	19.779	8.6	1	1	1	1.224	1.278	1.116	0.803	0.887	0.754	nucleus
NbS00000425g0012.1	predicted protein [Populus trichocarpa]	UBA6	2.775	0.0051549	Up	47.643	14.1	5	1	5	0.574	0.654	0.361	1.428	1.35	1.631	cytoplasm				GO:0045116 protein neddylation; GO:0008152 metabolic process; GO:0032446 protein modification by small protein conjugation; GO:0044260 cellular macromolecule metabolic process; GO:0044267 cellular protein metabolic process; GO:0006464 cellular protein modification process; GO:0043170 macromolecule metabolic process; GO:0019538 protein metabolic process; GO:0070647 protein modification by small pr…		GO:0008641 small protein activating enzyme activity; GO:0005524 ATP binding; GO:1901265 nucleoside phosphate binding; GO:0001882 nucleoside binding; GO:0043167 ion binding; GO:0016874 ligase activity; GO:0016877 ligase activity, forming carbon-sulfur bonds; GO:0000166 nucleotide binding; GO:0016881 acid-amino acid ligase activity; GO:0016879 ligase activity, forming carbon-nitrogen bonds; GO:0097…	IPR000594; IPR023318; IPR016040; IPR014929;	THIF-type NAD/FAD binding fold; Ubiquitin activating enzyme, alpha domain; NAD(P)-binding domain; E2 binding;	O	KOG2015	NEDD8-activating complex, catalytic component UBA3
NbS00010423g0006.1	PREDICTED: uncharacterized protein LOC100259398 [Vitis vinifera]	--	1.651	0.0102449	Up	14.93	7.1	1	1	1	0.739	0.876	0.655	1.402	1.097	1.249	extracellular							IPR009009; IPR007112;	RlpA-like protein, double-psi beta-barrel domain; Expansin/pollen allergen, DPBB domain;
NbS00048655g0015.1	mitogen-activated protein kinase 4 [Nicotiana attenuata]	--	1.373	0.00749525	Up	42.931	20.9	6	4	7	0.817	0.885	0.806	1.264	1.042	1.138	cytoplasm	K20600	MPK4; mitogen-activated protein kinase 4 [EC:2.7.11.24]	nta04016 MAPK signaling pathway - plant	GO:0016310 phosphorylation; GO:0044267 cellular protein metabolic process; GO:0044238 primary metabolic process; GO:0044237 cellular metabolic process; GO:0006796 phosphate-containing compound metabolic process; GO:0071704 organic substance metabolic process; GO:0008152 metabolic process; GO:0006468 protein phosphorylation; GO:0006793 phosphorus metabolic process; GO:0044260 cellular macromolecul…		GO:0005524 ATP binding; GO:1901265 nucleoside phosphate binding; GO:0016773 phosphotransferase activity, alcohol group as acceptor; GO:0001882 nucleoside binding; GO:0043167 ion binding; GO:0004672 protein kinase activity; GO:0000166 nucleotide binding; GO:0004702 signal transducer, downstream of receptor, with serine/threonine kinase activity; GO:0004871 signal transducer activity; GO:0004707 MA…	IPR000719; IPR011009;	Protein kinase domain; Protein kinase-like domain;	T	KOG0660	Mitogen-activated protein kinase
NbS00020002g0005.1	PREDICTED: ABC transporter B family member 4-like [Glycine max]	--	1.729	0.00213116	Up	157.64	12.8	13	11	14	0.693	0.847	0.694	1.363	1.189	1.31	plasma membrane				GO:0006810 transport; GO:0055085 transmembrane transport; GO:0051179 localization; GO:0051234 establishment of localization;	GO:0031224 intrinsic component of membrane; GO:0016020 membrane; GO:0016021 integral component of membrane; GO:0044425 membrane part;	GO:1901265 nucleoside phosphate binding; GO:0015399 primary active transmembrane transporter activity; GO:0016817 hydrolase activity, acting on acid anhydrides; GO:0016787 hydrolase activity; GO:0016887 ATPase activity; GO:0097159 organic cyclic compound binding; GO:1901363 heterocyclic compound binding; GO:0016462 pyrophosphatase activity; GO:0003824 catalytic activity; GO:0032553 ribonucleotide…	IPR003593; IPR003439; IPR011527; IPR027417;	AAA+ ATPase domain; ABC transporter-like; ABC transporter type 1, transmembrane domain; P-loop containing nucleoside triphosphate hydrolase;	Q	KOG0055	Multidrug/pheromone exporter, ABC superfamily
NbS00025682g0014.1	LRR protein [Solanum lycopersicum]	--	1.387	0.000598108	Up	26.798	8.6	2	2	2	0.833	0.811	0.877	1.146	1.129	1.221	chloroplast						GO:0005515 protein binding; GO:0005488 binding;	IPR013210; IPR032675;	Leucine-rich repeat-containing N-terminal, plant-type; Leucine-rich repeat domain, L domain-like;	R	KOG0619	FOG: Leucine rich repeat
NbS00030701g0009.1	Nucleotide pyrophosphatase/phosphodiesterase [Medicago truncatula]	--	1.348	0.0237972	Up	67.649	13.3	7	1	11	0.802	0.982	0.786	1.265	1.102	1.098	chloroplast	K22390					GO:0003993 acid phosphatase activity; GO:0042578 phosphoric ester hydrolase activity; GO:0003824 catalytic activity; GO:0016791 phosphatase activity; GO:0005488 binding; GO:0016788 hydrolase activity, acting on ester bonds; GO:0043167 ion binding; GO:0043169 cation binding; GO:0046872 metal ion binding; GO:0016787 hydrolase activity;	IPR015914; IPR029052; IPR004843; IPR025733; IPR008963;	Purple acid phosphatase, N-terminal; Metallo-dependent phosphatase-like; Calcineurin-like phosphoesterase domain, ApaH type; Iron/zinc purple acid phosphatase-like C-terminal domain; Purple acid phosphatase-like, N-terminal;	G	KOG1378	Purple acid phosphatase
NbS00040880g0009.1	Mg protoporphyrin IX chelatase [Nicotiana tabacum]	--	0.508	0.0215448	Down	154.09	19.2	21	2	34	1.488	0.948	1.562	0.604	0.796	0.629	chloroplast	K03403	chlH; magnesium chelatase subunit H [EC:6.6.1.1]	nta01110 Biosynthesis of secondary metabolites; nta00860 Porphyrin and chlorophyll metabolism; nta01100 Metabolic pathways	GO:0051188 cofactor biosynthetic process; GO:0046148 pigment biosynthetic process; GO:0006725 cellular aromatic compound metabolic process; GO:0015994 chlorophyll metabolic process; GO:0044699 single-organism process; GO:0009058 biosynthetic process; GO:1901566 organonitrogen compound biosynthetic process; GO:0044237 cellular metabolic process; GO:0071704 organic substance metabolic process; GO:0…		GO:0016851 magnesium chelatase activity; GO:0051002 ligase activity, forming nitrogen-metal bonds; GO:0051003 ligase activity, forming nitrogen-metal bonds, forming coordination complexes; GO:0003824 catalytic activity; GO:0016874 ligase activity;	IPR022571;	Magnesium chelatase, subunit H, N-terminal;
NbS00011481g0031.1	predicted protein [Populus trichocarpa]	--	1.345	0.013818	Up	66.823	1.5	1	1	1	0.859	0.935	0.778	1.263	1.107	1.089	plasma membrane									S	KOG2365	Uncharacterized membrane protein
NbS00025672g0005.1	unnamed protein product [Vitis vinifera]	--	1.329	0.00296232	Up	42.804	5.8	2	2	2	0.861	0.915	0.812	1.193	1.087	1.159	cytoplasm	K18696	GDE1; glycerophosphodiester phosphodiesterase [EC:3.1.4.46]	nta00564 Glycerophospholipid metabolism	GO:0044699 single-organism process; GO:0008152 metabolic process; GO:0044238 primary metabolic process; GO:0044710 single-organism metabolic process; GO:0006629 lipid metabolic process; GO:0071704 organic substance metabolic process;		GO:0008081 phosphoric diester hydrolase activity; GO:0016787 hydrolase activity; GO:0003824 catalytic activity; GO:0042578 phosphoric ester hydrolase activity; GO:0016788 hydrolase activity, acting on ester bonds;	IPR030395; IPR017946;	Glycerophosphodiester phosphodiesterase domain; PLC-like phosphodiesterase, TIM beta/alpha-barrel domain;	R	KOG2421	Predicted starch-binding protein
NbS00031217g0005.1	ATP binding protein, putative [Ricinus communis]	--	1.492	0.000321028	Up	78.436	9	5	1	5	0.83	0.813	0.771	1.223	1.138	1.241	chloroplast							IPR034081;	AAA domain-containing protein, R3H domain;
NbS00035082g0005.1	[Nicotiana tabacum]	--	1.549	0.0040138	Up	36.08	25.4	7	2	11	0.752	0.794	0.811	1.268	1.057	1.326	cytoplasm	K05933	E1.14.17.4; aminocyclopropanecarboxylate oxidase [EC:1.14.17.4]	nta00270 Cysteine and methionine metabolism; nta01110 Biosynthesis of secondary metabolites; nta01100 Metabolic pathways	GO:0044699 single-organism process; GO:0008152 metabolic process; GO:0055114 oxidation-reduction process; GO:0044710 single-organism metabolic process;		GO:0003824 catalytic activity; GO:0016491 oxidoreductase activity;	IPR005123; IPR027443; IPR026992;	Oxoglutarate/iron-dependent dioxygenase; Isopenicillin N synthase-like; Non-haem dioxygenase N-terminal domain;	QR	KOG0143	Iron/ascorbate family oxidoreductases
NbS00037061g0009.1	acyl carrier protein, putative [Ricinus communis]	--	1.407	0.00171514	Up	13.939	14.5	1	1	1	0.828	0.834	0.838	1.275	1.093	1.15	mitochondria	K03955	NDUFAB1; NADH dehydrogenase (ubiquinone) 1 alpha/beta subcomplex 1, acyl-carrier protein	nta00190 Oxidative phosphorylation; nta01100 Metabolic pathways	GO:0044711 single-organism biosynthetic process; GO:0016053 organic acid biosynthetic process; GO:0044281 small molecule metabolic process; GO:0044763 single-organism cellular process; GO:0044699 single-organism process; GO:0009058 biosynthetic process; GO:0044255 cellular lipid metabolic process; GO:0006631 fatty acid metabolic process; GO:0044238 primary metabolic process; GO:0044237 cellular m…			IPR009081;	Phosphopantetheine binding ACP domain;	CIQ	KOG1748	Acyl carrier protein/NADH-ubiquinone oxidoreductase, NDUFAB1/SDAP subunit
NbS00000470g0015.1	beta-hexosaminidase 1 precursor [Solanum lycopersicum]	--	1.318	0.0339582	Up	63.901	1.9	1	1	1	0.869	0.942	0.789	1.305	1.044	1.078	chloroplast				GO:0008152 metabolic process; GO:0005975 carbohydrate metabolic process; GO:0044238 primary metabolic process; GO:0071704 organic substance metabolic process;		GO:0004563 beta-N-acetylhexosaminidase activity; GO:0004553 hydrolase activity, hydrolyzing O-glycosyl compounds; GO:0016787 hydrolase activity; GO:0003824 catalytic activity; GO:0016798 hydrolase activity, acting on glycosyl bonds; GO:0015929 hexosaminidase activity;	IPR029018; IPR029019; IPR015883; IPR017853; IPR013781;	Chitobiase/beta-hexosaminidase domain 2-like; Beta-hexosaminidase, eukaryotic type, N-terminal; Glycoside hydrolase family 20, catalytic domain; Glycoside hydrolase superfamily; Glycoside hydrolase, catalytic domain;	G	KOG2499	Beta-N-acetylhexosaminidase
NbS00010043g0007.1	PREDICTED: uncharacterized protein LOC100253669 [Vitis vinifera]	--	0.716	0.000871409	Down	42.789	2	1	1	1	1.206	1.112	1.205	0.818	0.885	0.819	vacuolar membrane							IPR006946; IPR008979;	Domain of unknown function DUF642; Galactose-binding domain-like;
NbS00042760g0006.1	omega-3 fatty acid desaturase [Nicotiana tabacum]	--	0.742	0.00283956	Down	53.594	18.6	5	2	8	1.186	1.077	1.206	0.851	0.904	0.818	chloroplast	K10257			GO:0008152 metabolic process; GO:0055114 oxidation-reduction process; GO:0044710 single-organism metabolic process; GO:0044699 single-organism process; GO:0044238 primary metabolic process; GO:0071704 organic substance metabolic process; GO:0006629 lipid metabolic process;		GO:0016705 oxidoreductase activity, acting on paired donors, with incorporation or reduction of molecular oxygen; GO:0003824 catalytic activity; GO:0016717 oxidoreductase activity, acting on paired donors, with oxidation of a pair of donors resulting in the reduction of molecular oxygen to two molecules of water; GO:0016491 oxidoreductase activity;	IPR021863; IPR005804;	Fatty acid desaturase, N-terminal; Fatty acid desaturase domain;
NbS00019196g0005.1	alcohol dehydrogenase, putative [Ricinus communis]	--	1.497	0.00119872	Up	38.13	9.8	3	3	3	0.796	0.886	0.758	1.257	1.183	1.212	chloroplast				GO:0044699 single-organism process; GO:0008152 metabolic process; GO:0055114 oxidation-reduction process; GO:0044710 single-organism metabolic process;		GO:0046914 transition metal ion binding; GO:0003824 catalytic activity; GO:0005488 binding; GO:0043167 ion binding; GO:0046872 metal ion binding; GO:0043169 cation binding; GO:0008270 zinc ion binding; GO:0016491 oxidoreductase activity;	IPR011032; IPR020843; IPR016040; IPR013154; IPR013149;	GroES-like; Polyketide synthase, enoylreductase domain; NAD(P)-binding domain; Alcohol dehydrogenase, N-terminal; Alcohol dehydrogenase, C-terminal;	Q	KOG0023	Alcohol dehydrogenase, class V
NbS00011868g0010.1	PREDICTED: SNARE-interacting protein KEULE-like [Vitis vinifera]	--	1.314	0.0197371	Up	60.574	8.3	4	1	5	0.916	0.929	0.758	1.195	1.069	1.157	nucleus	K15292			GO:0006904 vesicle docking involved in exocytosis; GO:0016192 vesicle-mediated transport; GO:0044763 single-organism cellular process; GO:0044699 single-organism process; GO:0048278 vesicle docking; GO:0022406 membrane docking; GO:0051234 establishment of localization; GO:0006810 transport; GO:1902578 single-organism localization; GO:0032940 secretion by cell; GO:0051179 localization; GO:0009987 …			IPR027482;	Sec1-like, domain 2;	U	KOG1300	Vesicle trafficking protein Sec1
NbS00015551g0014.1	EDS1-like protein [Nicotiana benthamiana]	--	1.318	0.0218111	Up	61.126	8	4	4	5	0.846	0.988	0.786	1.236	1.111	1.106	cytoplasm	K18875	EDS1; enhanced disease susceptibility 1 protein	nta04626 Plant-pathogen interaction	GO:0044699 single-organism process; GO:0008152 metabolic process; GO:0044238 primary metabolic process; GO:0044710 single-organism metabolic process; GO:0006629 lipid metabolic process; GO:0071704 organic substance metabolic process;			IPR002921; IPR029058;	Fungal lipase-like domain; Alpha/Beta hydrolase fold;
NbS00019212g0004.1	PREDICTED: UDP-glycosyltransferase 74F2 [Vitis vinifera]	UGT74F1	1.342	0.0365426	Up	51.399	15.8	7	6	9	0.806	1.02	0.743	1.156	1.099	1.192	chloroplast				GO:0008152 metabolic process;		GO:0016757 transferase activity, transferring glycosyl groups; GO:0016758 transferase activity, transferring hexosyl groups; GO:0003824 catalytic activity; GO:0016740 transferase activity;			GC	KOG1192	UDP-glucuronosyl and UDP-glucosyl transferase
NbS00003137g0111.1	uncharacterized protein	--	1.323	0.0130463	Up	126.94	3.2	3	3	3	0.88	0.928	0.787	1.246	1.076	1.112	nucleus	K19476	IST1; vacuolar protein sorting-associated protein IST1	nta04144 Endocytosis	GO:0045184 establishment of protein localization; GO:0006810 transport; GO:0071702 organic substance transport; GO:0051179 localization; GO:0033036 macromolecule localization; GO:0008104 protein localization; GO:0015031 protein transport; GO:0051234 establishment of localization;					Z	KOG2027	Spindle pole body protein
NbS00017324g0004.1	UDP-glucose:glucosyltransferase [Lycium barbarum]	UGT91C1	2.023	0.019421	Up	73.661	2.2	1	1	1	0.632	0.876	0.484	1.569	1.169	1.291	cytoplasm				GO:0008152 metabolic process;		GO:0016757 transferase activity, transferring glycosyl groups; GO:0016758 transferase activity, transferring hexosyl groups; GO:0003824 catalytic activity; GO:0016740 transferase activity;			GC	KOG1192	UDP-glucuronosyl and UDP-glucosyl transferase
NbS00033686g0006.1	PREDICTED: dynamin-related protein 1E isoform 1 [Vitis vinifera]	--	1.953	0.00190944	Up	69.519	15.7	9	3	11	0.619	0.79	0.628	1.436	1.214	1.328	cytoplasm						GO:1901265 nucleoside phosphate binding; GO:0001882 nucleoside binding; GO:0043167 ion binding; GO:0016817 hydrolase activity, acting on acid anhydrides; GO:0016787 hydrolase activity; GO:0000166 nucleotide binding; GO:0017111 nucleoside-triphosphatase activity; GO:0097159 organic cyclic compound binding; GO:1901363 heterocyclic compound binding; GO:0032549 ribonucleoside binding; GO:0097367 carb…	IPR030381; IPR003130; IPR020850; IPR027417; IPR001401; IPR000375;	Dynamin-type guanine nucleotide-binding (G) domain; Dynamin GTPase effector; GTPase effector domain; P-loop containing nucleoside triphosphate hydrolase; Dynamin, GTPase domain; Dynamin central domain;	UR	KOG0446	Vacuolar sorting protein VPS1, dynamin, and related proteins
NbS00020059g0008.1	PREDICTED: uncharacterized protein LOC100252003 [Vitis vinifera]	--	1.424	0.00360444	Up	85.479	10.5	7	7	8	0.834	0.867	0.764	1.136	1.102	1.273	chloroplast
NbS00005159g0002.1	pathogenesis-related protein-1 [Nicotiana glutinosa]	--	3.212	0.000568473	Up	17.517	21.9	2	1	6	0.442	0.567	0.414	1.717	1.358	1.496	chloroplast					GO:0005576 extracellular region;		IPR034111; IPR014044;	Pathogenesis-related protein 1-like, SCP domain; CAP domain;	S	KOG3017	Defense-related protein containing SCP domain
NbS00031566g0001.1	high affinity phosphate transporter [Petunia x hybrida]	--	1.405	0.0142463	Up	58.061	3.6	2	2	2	0.811	0.969	0.731	1.145	1.2	1.182	plasma membrane	K08176			GO:0006810 transport; GO:0006820 anion transport; GO:0055085 transmembrane transport; GO:0006811 ion transport; GO:0006817 phosphate ion transport; GO:0051179 localization; GO:0015698 inorganic anion transport; GO:0051234 establishment of localization;	GO:0031224 intrinsic component of membrane; GO:0016020 membrane; GO:0016021 integral component of membrane; GO:0044425 membrane part;	GO:0022804 active transmembrane transporter activity; GO:0015291 secondary active transmembrane transporter activity; GO:0005315 inorganic phosphate transmembrane transporter activity; GO:0005215 transporter activity; GO:0022857 transmembrane transporter activity;	IPR020846;	Major facilitator superfamily domain;	P	KOG0252	Inorganic phosphate transporter
NbS00008344g0002.1	RecName: Full=Cytochrome P450 76A1	--	1.554	0.0226795	Up	58.067	3.5	2	2	2	0.744	0.95	0.667	1.374	1.091	1.203	chloroplast	K22983			GO:0044699 single-organism process; GO:0008152 metabolic process; GO:0055114 oxidation-reduction process; GO:0044710 single-organism metabolic process;		GO:0097159 organic cyclic compound binding; GO:1901363 heterocyclic compound binding; GO:0020037 heme binding; GO:0005506 iron ion binding; GO:0046914 transition metal ion binding; GO:0003824 catalytic activity; GO:0005488 binding; GO:0043167 ion binding; GO:0043169 cation binding; GO:0046872 metal ion binding; GO:0016705 oxidoreductase activity, acting on paired donors, with incorporation or red…			Q	KOG0156	Cytochrome P450 CYP2 subfamily
NbS00003964g0003.1	RecName: Full=9-divinyl ether synthase	--	1.542	0.00325143	Up	54.022	10	4	4	4	0.825	0.819	0.722	1.343	1.122	1.184	chloroplast	K17874			GO:0044699 single-organism process; GO:0008152 metabolic process; GO:0055114 oxidation-reduction process; GO:0044710 single-organism metabolic process;		GO:0097159 organic cyclic compound binding; GO:1901363 heterocyclic compound binding; GO:0020037 heme binding; GO:0005506 iron ion binding; GO:0046914 transition metal ion binding; GO:0003824 catalytic activity; GO:0005488 binding; GO:0043167 ion binding; GO:0043169 cation binding; GO:0046872 metal ion binding; GO:0016705 oxidoreductase activity, acting on paired donors, with incorporation or red…
NbS00007027g0011.1	Nucleoporin NUP53, putative [Ricinus communis]	--	1.443	0.00947242	Up	36.336	11.9	3	3	3	0.818	0.764	0.877	1.31	1.041	1.198	nucleus	K14313	NUP35; nuclear pore complex protein Nup53	nta03013 RNA transport	GO:0006810 transport; GO:0055085 transmembrane transport; GO:0051179 localization; GO:0051234 establishment of localization;	GO:0016020 membrane; GO:0043229 intracellular organelle; GO:0031090 organelle membrane; GO:0005635 nuclear envelope; GO:0044446 intracellular organelle part; GO:0031967 organelle envelope; GO:0012505 endomembrane system; GO:0044424 intracellular part; GO:0005623 cell; GO:0044422 organelle part; GO:0043226 organelle; GO:0043231 intracellular membrane-bounded organelle; GO:0031965 nuclear membrane;…	GO:0097159 organic cyclic compound binding; GO:1901363 heterocyclic compound binding; GO:0005488 binding; GO:0003676 nucleic acid binding;	IPR000504; IPR007846;	RNA recognition motif domain; RNA-recognition motif (RRM) Nup35-type domain;	D	KOG4285	Mitotic phosphoprotein
NbS00032076g0009.1	PREDICTED: zeaxanthin epoxidase, chloroplastic-like [Vitis vinifera]	--	1.395	0.0246079	Up	45.87	11.7	5	5	5	0.796	0.942	0.744	1.306	1.067	1.09	chloroplast				GO:0044699 single-organism process; GO:0008152 metabolic process; GO:0055114 oxidation-reduction process; GO:0044710 single-organism metabolic process;		GO:0097159 organic cyclic compound binding; GO:1901363 heterocyclic compound binding; GO:1901265 nucleoside phosphate binding; GO:0050660 flavin adenine dinucleotide binding; GO:0003824 catalytic activity; GO:0005488 binding; GO:0043167 ion binding; GO:0043168 anion binding; GO:0000166 nucleotide binding; GO:0048037 cofactor binding; GO:0016491 oxidoreductase activity; GO:0036094 small molecule b…	IPR002938; IPR023753;	FAD-binding domain; FAD/NAD(P)-binding domain;	CR	KOG2614	Kynurenine 3-monooxygenase and related flavoprotein monooxygenases
NbS00005820g0005.1	predicted protein [Populus trichocarpa]	--	0.717	0.00728665	Down	10.666	34.7	3	3	4	1.08	1.164	1.276	0.846	0.774	0.904	chloroplast					GO:0043231 intracellular membrane-bounded organelle; GO:0043226 organelle; GO:0043229 intracellular organelle; GO:0044464 cell part; GO:0005622 intracellular; GO:0044424 intracellular part; GO:0043227 membrane-bounded organelle; GO:0005623 cell;	GO:0051537 2 iron, 2 sulfur cluster binding; GO:0005488 binding; GO:0051536 iron-sulfur cluster binding; GO:0051540 metal cluster binding;	IPR018967;	Iron sulphur-containing domain, CDGSH-type;	R	KOG3461	CDGSH-type Zn-finger containing protein
NbS00033954g0001.1	receptor-like protein kinase [Nicotiana tabacum]	--	2.287	0.00337846	Up	56.94	6.4	3	3	3	0.545	0.761	0.514	1.527	1.255	1.38	vacuolar membrane				GO:0016310 phosphorylation; GO:0044267 cellular protein metabolic process; GO:0044238 primary metabolic process; GO:0044237 cellular metabolic process; GO:0006796 phosphate-containing compound metabolic process; GO:0071704 organic substance metabolic process; GO:0008152 metabolic process; GO:0006468 protein phosphorylation; GO:0006793 phosphorus metabolic process; GO:0044260 cellular macromolecul…		GO:0005524 ATP binding; GO:1901265 nucleoside phosphate binding; GO:0016773 phosphotransferase activity, alcohol group as acceptor; GO:0001882 nucleoside binding; GO:0043167 ion binding; GO:0005515 protein binding; GO:0004672 protein kinase activity; GO:0000166 nucleotide binding; GO:0097159 organic cyclic compound binding; GO:1901363 heterocyclic compound binding; GO:0032549 ribonucleoside bindi…	IPR000719; IPR032675; IPR011009;	Protein kinase domain; Leucine-rich repeat domain, L domain-like; Protein kinase-like domain;	R	KOG0619	FOG: Leucine rich repeat
NbS00026613g0001.1	osmotin [Nicotiana tabacum]	--	1.688	0.0146204	Up	26.866	44.8	6	6	15	0.704	0.916	0.633	1.443	1.164	1.196	extracellular
NbS00057730g0003.1	PREDICTED: uncharacterized protein LOC100241260 [Vitis vinifera]	--	0.769	0.0301061	Down	19.643	20.8	3	3	9	1.219	0.976	1.211	0.907	0.887	0.825	chloroplast				GO:0006518 peptide metabolic process; GO:0043043 peptide biosynthetic process; GO:0044267 cellular protein metabolic process; GO:0006807 nitrogen compound metabolic process; GO:0009058 biosynthetic process; GO:0043603 cellular amide metabolic process; GO:0044238 primary metabolic process; GO:1901566 organonitrogen compound biosynthetic process; GO:1901576 organic substance biosynthetic process; G…	GO:0005840 ribosome; GO:0043226 organelle; GO:0043229 intracellular organelle; GO:0043232 intracellular non-membrane-bounded organelle; GO:0044464 cell part; GO:0005622 intracellular; GO:0005737 cytoplasm; GO:0032991 macromolecular complex; GO:0044424 intracellular part; GO:1990904 ribonucleoprotein complex; GO:0005623 cell; GO:0030529 intracellular ribonucleoprotein complex; GO:0044444 cytoplasm…	GO:0003735 structural constituent of ribosome; GO:0005198 structural molecule activity;
NbS00007071g0002.1	PREDICTED: probable clathrin assembly protein At4g32285-like isoform 1 [Vitis vinifera]	--	1.446	0.000421869	Up	67.5	2.6	1	1	1	0.8	0.869	0.795	1.203	1.216	1.144	chloroplast				GO:0044085 cellular component biogenesis; GO:0016043 cellular component organization; GO:0034622 cellular macromolecular complex assembly; GO:0071822 protein complex subunit organization; GO:0022607 cellular component assembly; GO:0065003 macromolecular complex assembly; GO:0048268 clathrin coat assembly; GO:0070271 protein complex biogenesis; GO:0009987 cellular process; GO:0006461 protein compl…	GO:0043226 organelle; GO:0097708 intracellular vesicle; GO:0043229 intracellular organelle; GO:0030136 clathrin-coated vesicle; GO:0031410 cytoplasmic vesicle; GO:0044464 cell part; GO:0005622 intracellular; GO:0005737 cytoplasm; GO:0031982 vesicle; GO:0044424 intracellular part; GO:0005623 cell; GO:0043227 membrane-bounded organelle; GO:0030135 coated vesicle; GO:0044444 cytoplasmic part;	GO:0030276 clathrin binding; GO:0005545 1-phosphatidylinositol binding; GO:0005488 binding; GO:0005543 phospholipid binding; GO:0035091 phosphatidylinositol binding; GO:0043167 ion binding; GO:0008289 lipid binding; GO:0005515 protein binding; GO:0043168 anion binding;	IPR013809; IPR011417; IPR014712; IPR008942;	ENTH domain; AP180 N-terminal homology (ANTH) domain; Phosphoinositide-binding clathrin adaptor, domain 2; ENTH/VHS;	TU	KOG0251	Clathrin assembly protein AP180 and related proteins, contain ENTH domain
NbS00038421g0004.1	RecName: Full=Pleiotropic drug resistance protein 1	--	1.435	0.0229409	Up	169.73	15	20	2	25	0.739	0.993	0.747	1.264	1.121	1.172	plasma membrane					GO:0016020 membrane;	GO:0005524 ATP binding; GO:1901265 nucleoside phosphate binding; GO:0001882 nucleoside binding; GO:0043167 ion binding; GO:0016817 hydrolase activity, acting on acid anhydrides; GO:0016787 hydrolase activity; GO:0000166 nucleotide binding; GO:0017111 nucleoside-triphosphatase activity; GO:0016887 ATPase activity; GO:0097159 organic cyclic compound binding; GO:1901363 heterocyclic compound binding…	IPR003439; IPR027417; IPR029481; IPR034001; IPR003593; IPR034003; IPR013581; IPR013525;	ABC transporter-like; P-loop containing nucleoside triphosphate hydrolase; ABC-transporter extracellular N-terminal domain; ATP-binding cassette transporter, PDR-like subfamily G, domain 1; AAA+ ATPase domain; ATP-binding cassette transporter, PDR-like subfamily G, domain 2; Plant PDR ABC transporter associated; ABC-2 type transporter;	Q	KOG0065	Pleiotropic drug resistance proteins (PDR1-15), ABC superfamily
NbS00013948g0010.1	predicted protein [Populus trichocarpa]	--	1.517	0.0145626	Up	31.495	18.2	5	3	5	0.794	0.887	0.701	1.386	1.143	1.085	nucleus							IPR008962; IPR000535;	PapD-like; Major sperm protein (MSP) domain;	U	KOG0439	VAMP-associated protein involved in inositol metabolism
NbS00053319g0004.1	RecName: Full=Snakin-1	--	1.52	0.00548706	Up	9.7587	30.7	3	3	4	0.798	0.709	0.877	1.32	1.133	1.171	extracellular
NbS00033465g0001.1	PREDICTED: ATP-dependent zinc metalloprotease FtsH-like isoform 2 [Vitis vinifera]	--	1.588	0.0277763	Up	57.415	22.7	10	9	14	0.669	0.988	0.66	1.344	1.132	1.204	chloroplast	K08900					GO:0005524 ATP binding; GO:1901265 nucleoside phosphate binding; GO:0001882 nucleoside binding; GO:0043167 ion binding; GO:0000166 nucleotide binding; GO:0097159 organic cyclic compound binding; GO:1901363 heterocyclic compound binding; GO:0032549 ribonucleoside binding; GO:0097367 carbohydrate derivative binding; GO:0032553 ribonucleotide binding; GO:0005488 binding; GO:0032550 purine ribonucleo…	IPR003593; IPR003959; IPR025753; IPR027417;	AAA+ ATPase domain; ATPase, AAA-type, core; AAA-type ATPase, N-terminal domain; P-loop containing nucleoside triphosphate hydrolase;	O	KOG0743	AAA+-type ATPase
NbS00013642g0008.1	thermal hysteresis protein STHP-64 [Solanum dulcamara]	--	1.39	0.00225176	Up	61.786	5.4	3	3	3	0.902	0.797	0.818	1.234	1.128	1.136	nucleus	K18834	WRKY1; WRKY transcription factor 1	nta04626 Plant-pathogen interaction	GO:0050794 regulation of cellular process; GO:0010468 regulation of gene expression; GO:0006355 regulation of transcription, DNA-templated; GO:0031326 regulation of cellular biosynthetic process; GO:0080090 regulation of primary metabolic process; GO:0060255 regulation of macromolecule metabolic process; GO:0019219 regulation of nucleobase-containing compound metabolic process; GO:0010556 regulat…		GO:0097159 organic cyclic compound binding; GO:1901363 heterocyclic compound binding; GO:0003677 DNA binding; GO:0005488 binding; GO:0001071 nucleic acid binding transcription factor activity; GO:0003676 nucleic acid binding; GO:0043565 sequence-specific DNA binding; GO:0003700 transcription factor activity, sequence-specific DNA binding;	IPR003657;	WRKY domain;
NbS00026427g0006.1	RecName: Full=Hydroxycinnamoyl-Coenzyme A shikimate/quinate hydroxycinnamoyltransferase	--	1.361	0.0434306	Up	48.396	18.9	6	4	6	0.79	1.01	0.785	1.332	1.07	1.117	cytoplasm	K13065	E2.3.1.133; shikimate O-hydroxycinnamoyltransferase [EC:2.3.1.133]	nta00940 Phenylpropanoid biosynthesis; nta00945 Stilbenoid, diarylheptanoid and gingerol biosynthesis; nta00941 Flavonoid biosynthesis; nta01110 Biosynthesis of secondary metabolites; nta01100 Metabolic pathways			GO:0016746 transferase activity, transferring acyl groups; GO:0016747 transferase activity, transferring acyl groups other than amino-acyl groups; GO:0003824 catalytic activity; GO:0016740 transferase activity;	IPR023213;	Chloramphenicol acetyltransferase-like domain;
NbS00058697g0004.1	hexose transporter [Solanum lycopersicum]	--	1.419	0.013855	Up	60.25	5.5	2	2	3	0.856	0.928	0.707	1.17	1.128	1.236	plasma membrane				GO:0006810 transport; GO:0055085 transmembrane transport; GO:0051179 localization; GO:0051234 establishment of localization;	GO:0031224 intrinsic component of membrane; GO:0016020 membrane; GO:0016021 integral component of membrane; GO:0044425 membrane part;	GO:0022892 substrate-specific transporter activity; GO:0022891 substrate-specific transmembrane transporter activity; GO:0022857 transmembrane transporter activity; GO:0005215 transporter activity;	IPR020846;	Major facilitator superfamily domain;	R	KOG0254	Predicted transporter (major facilitator superfamily)
NbS00032958g0009.1	2-oxoglutarate dehydrogenase, putative [Ricinus communis]	--	1.304	0.0371483	Up	125.27	33.6	28	1	38	0.853	0.976	0.79	1.279	1.058	1.078	mitochondria				GO:0072350 tricarboxylic acid metabolic process; GO:0055114 oxidation-reduction process; GO:0044281 small molecule metabolic process; GO:0044763 single-organism cellular process; GO:0006099 tricarboxylic acid cycle; GO:0044699 single-organism process; GO:0044238 primary metabolic process; GO:0045333 cellular respiration; GO:0044237 cellular metabolic process; GO:0071704 organic substance metaboli…		GO:0019842 vitamin binding; GO:0043167 ion binding; GO:0016903 oxidoreductase activity, acting on the aldehyde or oxo group of donors; GO:0048037 cofactor binding; GO:1901681 sulfur compound binding; GO:0030976 thiamine pyrophosphate binding; GO:0016491 oxidoreductase activity; GO:1901363 heterocyclic compound binding; GO:0097159 organic cyclic compound binding; GO:0003824 catalytic activity; GO:…	IPR001017; IPR032106; IPR005475; IPR029061; IPR031717;	Dehydrogenase, E1 component; 2-oxoglutarate dehydrogenase E1 component, N-terminal domain; Transketolase-like, pyrimidine-binding domain; Thiamin diphosphate-binding fold; Multifunctional 2-oxoglutarate metabolism enzyme, C-terminal;	G	KOG0450	2-oxoglutarate dehydrogenase, E1 subunit
NbS00003017g0007.1	glutathione S-transferase 12 [Capsicum chinense]	--	1.392	0.0134008	Up	34.793	7.8	3	2	3	0.766	0.918	0.836	1.104	1.095	1.308	cytoplasm	K00799	GST; glutathione S-transferase [EC:2.5.1.18]	nta00480 Glutathione metabolism; nta01100 Metabolic pathways			GO:0005515 protein binding; GO:0005488 binding;	IPR010987; IPR012336; IPR004045;	Glutathione S-transferase, C-terminal-like; Thioredoxin-like fold; Glutathione S-transferase, N-terminal;	O	KOG0406	Glutathione S-transferase
NbS00015597g0013.1	PREDICTED: 30S ribosomal protein S13, chloroplastic [Vitis vinifera]	--	0.703	0.0164959	Down	18.803	31	5	5	8	1.234	1	1.33	0.864	0.818	0.822	chloroplast	K02952	RP-S13; small subunit ribosomal protein S13	nta03010 Ribosome	GO:0006518 peptide metabolic process; GO:0043043 peptide biosynthetic process; GO:0044267 cellular protein metabolic process; GO:0006807 nitrogen compound metabolic process; GO:0009058 biosynthetic process; GO:0043603 cellular amide metabolic process; GO:0044238 primary metabolic process; GO:1901566 organonitrogen compound biosynthetic process; GO:1901576 organic substance biosynthetic process; G…	GO:0005840 ribosome; GO:0043226 organelle; GO:0043229 intracellular organelle; GO:0043232 intracellular non-membrane-bounded organelle; GO:0044464 cell part; GO:0005622 intracellular; GO:0005737 cytoplasm; GO:0032991 macromolecular complex; GO:0044424 intracellular part; GO:1990904 ribonucleoprotein complex; GO:0005623 cell; GO:0030529 intracellular ribonucleoprotein complex; GO:0044444 cytoplasm…	GO:0097159 organic cyclic compound binding; GO:1901363 heterocyclic compound binding; GO:0003723 RNA binding; GO:0005488 binding; GO:0003676 nucleic acid binding; GO:0005198 structural molecule activity; GO:0003735 structural constituent of ribosome;	IPR010979; IPR027437;	Ribosomal protein S13-like, H2TH; 30s ribosomal protein S13, C-terminal;	J	KOG3311	Ribosomal protein S18
NbS00028783g0009.1	PREDICTED: protein NLP4-like [Vitis vinifera]	--	3.1	0.000185124	Up	90.982	0.9	1	1	1	0.552	0.478	0.429	1.585	1.378	1.56	nucleus						GO:0005515 protein binding; GO:0005488 binding;	IPR000270; IPR003035;	PB1 domain; RWP-RK domain;
NbS00008556g0009.1	PREDICTED: uncharacterized protein LOC100243760 [Vitis vinifera]	--	0.524	0.0107849	Down	37.791	14	4	4	6	1.506	1.022	1.433	0.659	0.792	0.624	chloroplast	K02116
NbS00016503g0005.1	predicted protein [Populus trichocarpa]	--	1.38	0.00334062	Up	51.881	3.8	2	2	2	0.834	0.902	0.796	1.172	1.088	1.233	chloroplast							IPR001623;	DnaJ domain;	O	KOG0716	Molecular chaperone (DnaJ superfamily)
NbS00005259g0004.1	oligopeptidase, putative [Ricinus communis]	--	0.763	0.00464129	Down	25.92	25.5	5	5	11	1.21	1.05	1.164	0.894	0.883	0.836	chloroplast									O	KOG2089	Metalloendopeptidase family - saccharolysin & thimet oligopeptidase
NbS00055228g0003.1	putative ROX1 [Nicotiana tabacum]	--	0.67	0.00128862	Down	23.912	13.1	3	3	4	1.204	1.322	1.122	0.821	0.83	0.793	extracellular
NbS00006159g0001.1	PREDICTED: alcohol dehydrogenase-like 3 [Vitis vinifera]	--	1.383	0.019308	Up	41.13	8	3	2	3	0.816	0.952	0.763	1.291	1.068	1.141	chloroplast	K00001	E1.1.1.1; alcohol dehydrogenase [EC:1.1.1.1]	nta00071 Fatty acid degradation; nta00350 Tyrosine metabolism; nta01110 Biosynthesis of secondary metabolites; nta00010 Glycolysis / Gluconeogenesis; nta01100 Metabolic pathways	GO:0044699 single-organism process; GO:0008152 metabolic process; GO:0055114 oxidation-reduction process; GO:0044710 single-organism metabolic process;		GO:0046914 transition metal ion binding; GO:0003824 catalytic activity; GO:0005488 binding; GO:0043167 ion binding; GO:0046872 metal ion binding; GO:0043169 cation binding; GO:0008270 zinc ion binding; GO:0016491 oxidoreductase activity;	IPR011032; IPR016040; IPR013154; IPR013149;	GroES-like; NAD(P)-binding domain; Alcohol dehydrogenase, N-terminal; Alcohol dehydrogenase, C-terminal;	Q	KOG0022	Alcohol dehydrogenase, class III
NbS00004712g0006.1	beta-amylase 1 [Nicotiana langsdorffii x Nicotiana sanderae]	--	1.314	0.0323564	Up	64.444	6.6	3	3	4	0.838	0.986	0.782	1.117	1.054	1.254	peroxisome	K01177	E3.2.1.2; beta-amylase [EC:3.2.1.2]	nta00500 Starch and sucrose metabolism; nta01100 Metabolic pathways	GO:1901575 organic substance catabolic process; GO:0008152 metabolic process; GO:0005976 polysaccharide metabolic process; GO:0009057 macromolecule catabolic process; GO:0043170 macromolecule metabolic process; GO:0000272 polysaccharide catabolic process; GO:0044238 primary metabolic process; GO:0005975 carbohydrate metabolic process; GO:0009056 catabolic process; GO:0071704 organic substance met…		GO:0004553 hydrolase activity, hydrolyzing O-glycosyl compounds; GO:0016787 hydrolase activity; GO:0016160 amylase activity; GO:0016161 beta-amylase activity; GO:0003824 catalytic activity; GO:0016798 hydrolase activity, acting on glycosyl bonds;	IPR017853; IPR013781;	Glycoside hydrolase superfamily; Glycoside hydrolase, catalytic domain;
NbS00035854g0013.1	Charged multivesicular body protein 2a, putative [Ricinus communis]	--	1.315	0.0388852	Up	25.124	18.8	5	5	8	0.784	1.021	0.804	1.216	1.149	1.066	mitochondria	K12191	CHMP2A; charged multivesicular body protein 2A	nta04144 Endocytosis	GO:0006810 transport; GO:0051179 localization; GO:0007034 vacuolar transport; GO:0051234 establishment of localization;					U	KOG3230	Vacuolar assembly/sorting protein DID4
NbS00024466g0012.1	PREDICTED: ras-related protein RABH1e-like [Glycine max]	--	1.391	0.00626729	Up	23.128	17.4	3	2	7	0.835	0.934	0.754	1.203	1.156	1.15	chloroplast	K07893			GO:0050794 regulation of cellular process; GO:0044700 single organism signaling; GO:0051716 cellular response to stimulus; GO:0007165 signal transduction; GO:0050789 regulation of biological process; GO:0007154 cell communication; GO:0035556 intracellular signal transduction; GO:0044699 single-organism process; GO:0007264 small GTPase mediated signal transduction; GO:0023052 signaling; GO:0050896…		GO:1901265 nucleoside phosphate binding; GO:0001882 nucleoside binding; GO:0043167 ion binding; GO:0000166 nucleotide binding; GO:0097159 organic cyclic compound binding; GO:1901363 heterocyclic compound binding; GO:0032549 ribonucleoside binding; GO:0097367 carbohydrate derivative binding; GO:0032553 ribonucleotide binding; GO:0005488 binding; GO:0032550 purine ribonucleoside binding; GO:0043168…	IPR005225; IPR027417;	Small GTP-binding protein domain; P-loop containing nucleoside triphosphate hydrolase;	U	KOG0094	GTPase Rab6/YPT6/Ryh1, small G protein superfamily
NbS00003179g0007.1	cysteine protease [Solanum tuberosum]	--	1.473	0.016846	Up	48.954	19.1	6	4	10	0.803	0.962	0.711	1.331	1.147	1.169	extracellular				GO:0006508 proteolysis; GO:0008152 metabolic process; GO:0043170 macromolecule metabolic process; GO:0019538 protein metabolic process; GO:0044238 primary metabolic process; GO:0071704 organic substance metabolic process;		GO:0070011 peptidase activity, acting on L-amino acid peptides; GO:0008234 cysteine-type peptidase activity; GO:0016787 hydrolase activity; GO:0008233 peptidase activity; GO:0003824 catalytic activity;	IPR013201; IPR000118; IPR000668;	Cathepsin propeptide inhibitor domain (I29); Granulin; Peptidase C1A, papain C-terminal;	T	KOG4296	Epithelin/granulin
NbS00003142g0007.1	RecName: Full=Inositol-3-phosphate synthase	--	1.548	0.00320858	Up	56.385	30	10	2	14	0.75	0.853	0.76	1.127	1.176	1.354	cytoplasm	K01858	INO1; myo-inositol-1-phosphate synthase [EC:5.5.1.4]	nta00562 Inositol phosphate metabolism; nta01100 Metabolic pathways	GO:0016051 carbohydrate biosynthetic process; GO:1901615 organic hydroxy compound metabolic process; GO:0006066 alcohol metabolic process; GO:0006020 inositol metabolic process; GO:0008654 phospholipid biosynthetic process; GO:0006021 inositol biosynthetic process; GO:0044699 single-organism process; GO:0044255 cellular lipid metabolic process; GO:0009058 biosynthetic process; GO:0044237 cellular…		GO:0016872 intramolecular lyase activity; GO:0004512 inositol-3-phosphate synthase activity; GO:0016853 isomerase activity; GO:0003824 catalytic activity;	IPR013021; IPR016040;	Myo-inositol-1-phosphate synthase, GAPDH-like; NAD(P)-binding domain;	I	KOG0693	Myo-inositol-1-phosphate synthase
NbS00052321g0006.1	chlorophyll a/b-binding protein [Solanum lycopersicum]	--	0.753	0.0445434	Down	22.945	16.8	2	2	4	1.156	0.959	1.324	0.863	0.835	0.891	chloroplast							IPR023329;	Chlorophyll a/b binding protein domain;
NbS00003034g0107.1	uncharacterized protein	--	1.317	0.011903	Up	132.1	5	5	4	5	0.831	0.971	0.793	1.166	1.1	1.152	plasma membrane				GO:0006869 lipid transport; GO:0044699 single-organism process; GO:0071702 organic substance transport; GO:0010876 lipid localization; GO:0015914 phospholipid transport; GO:0051234 establishment of localization; GO:0006820 anion transport; GO:0006810 transport; GO:0015748 organophosphate ester transport; GO:0015711 organic anion transport; GO:1902578 single-organism localization; GO:0006811 ion t…	GO:0031224 intrinsic component of membrane; GO:0016020 membrane; GO:0016021 integral component of membrane; GO:0044425 membrane part;	GO:1901265 nucleoside phosphate binding; GO:0005319 lipid transporter activity; GO:0016817 hydrolase activity, acting on acid anhydrides; GO:0022892 substrate-specific transporter activity; GO:0016787 hydrolase activity; GO:0016887 ATPase activity; GO:0097159 organic cyclic compound binding; GO:1901363 heterocyclic compound binding; GO:0016462 pyrophosphatase activity; GO:0003824 catalytic activi…	IPR032630; IPR023299; IPR008250; IPR032631; IPR023214;	P-type ATPase, C-terminal; P-type ATPase, cytoplasmic domain N; P-type ATPase, A domain; P-type ATPase, N-terminal; HAD-like domain;	R	KOG0206	P-type ATPase
NbS00031234g0005.1	RING-finger protein [Capsicum annuum]	--	1.309	0.0110456	Up	53.649	6.4	3	2	4	0.92	0.877	0.81	1.239	1.054	1.12	nucleus	K16280					GO:0043169 cation binding; GO:0046872 metal ion binding; GO:0005515 protein binding; GO:0008270 zinc ion binding; GO:0046914 transition metal ion binding; GO:0005488 binding; GO:0043167 ion binding;	IPR001841; IPR013083; IPR010734; IPR002035;	Zinc finger, RING-type; Zinc finger, RING/FYVE/PHD-type; Copine; von Willebrand factor, type A;	T	KOG1327	Copine
NbS00004500g0017.1	PREDICTED: ABC transporter C family member 3-like [Vitis vinifera]	--	1.647	0.00954961	Up	171.07	11.4	15	3	17	0.715	0.916	0.653	1.332	1.161	1.269	plasma membrane				GO:0006810 transport; GO:0055085 transmembrane transport; GO:0051179 localization; GO:0051234 establishment of localization;	GO:0031224 intrinsic component of membrane; GO:0016020 membrane; GO:0016021 integral component of membrane; GO:0044425 membrane part;	GO:1901265 nucleoside phosphate binding; GO:0015399 primary active transmembrane transporter activity; GO:0016817 hydrolase activity, acting on acid anhydrides; GO:0016787 hydrolase activity; GO:0016887 ATPase activity; GO:0097159 organic cyclic compound binding; GO:1901363 heterocyclic compound binding; GO:0016462 pyrophosphatase activity; GO:0003824 catalytic activity; GO:0032553 ribonucleotide…	IPR003593; IPR003439; IPR027417; IPR011527;	AAA+ ATPase domain; ABC transporter-like; P-loop containing nucleoside triphosphate hydrolase; ABC transporter type 1, transmembrane domain;	Q	KOG0054	Multidrug resistance-associated protein/mitoxantrone resistance protein, ABC superfamily
NbS00038176g0004.1	UDP-glucose:glucosyltransferase [Lycium barbarum]	UGT73B5	2.03	0.00213954	Up	54.483	12.2	5	5	5	0.682	0.697	0.601	1.529	1.129	1.361	extracellular				GO:0008152 metabolic process;		GO:0016757 transferase activity, transferring glycosyl groups; GO:0016758 transferase activity, transferring hexosyl groups; GO:0003824 catalytic activity; GO:0016740 transferase activity;			GC	KOG1192	UDP-glucuronosyl and UDP-glucosyl transferase
NbS00038999g0004.1	RecName: Full=Pleiotropic drug resistance protein 1	--	1.318	0.00162638	Up	160.92	16.9	24	6	36	0.896	0.883	0.808	1.108	1.128	1.174	plasma membrane					GO:0016020 membrane;	GO:0005524 ATP binding; GO:1901265 nucleoside phosphate binding; GO:0001882 nucleoside binding; GO:0043167 ion binding; GO:0016817 hydrolase activity, acting on acid anhydrides; GO:0016787 hydrolase activity; GO:0000166 nucleotide binding; GO:0017111 nucleoside-triphosphatase activity; GO:0016887 ATPase activity; GO:0097159 organic cyclic compound binding; GO:1901363 heterocyclic compound binding…	IPR034001; IPR003593; IPR003439; IPR027417; IPR034003; IPR013581; IPR013525;	ATP-binding cassette transporter, PDR-like subfamily G, domain 1; AAA+ ATPase domain; ABC transporter-like; P-loop containing nucleoside triphosphate hydrolase; ATP-binding cassette transporter, PDR-like subfamily G, domain 2; Plant PDR ABC transporter associated; ABC-2 type transporter;	Q	KOG0065	Pleiotropic drug resistance proteins (PDR1-15), ABC superfamily
NbS00009821g0008.1	nematode resistance-like protein [Solanum tuberosum]	--	1.316	0.01716	Up	127.11	7.3	7	7	7	0.844	0.93	0.808	1.263	1.068	1.068	nucleus				GO:0050794 regulation of cellular process; GO:0044700 single organism signaling; GO:0051716 cellular response to stimulus; GO:0007165 signal transduction; GO:0050789 regulation of biological process; GO:0007154 cell communication; GO:0044699 single-organism process; GO:0023052 signaling; GO:0050896 response to stimulus; GO:0009987 cellular process; GO:0065007 biological regulation;		GO:1901265 nucleoside phosphate binding; GO:0001882 nucleoside binding; GO:0043167 ion binding; GO:0005515 protein binding; GO:0000166 nucleotide binding; GO:0097159 organic cyclic compound binding; GO:1901363 heterocyclic compound binding; GO:0032549 ribonucleoside binding; GO:0097367 carbohydrate derivative binding; GO:0032553 ribonucleotide binding; GO:0005488 binding; GO:0032550 purine ribonu…	IPR002182; IPR027417; IPR032675; IPR000157;	NB-ARC; P-loop containing nucleoside triphosphate hydrolase; Leucine-rich repeat domain, L domain-like; Toll/interleukin-1 receptor homology (TIR) domain;	R	KOG0619	FOG: Leucine rich repeat
NbS00014462g0015.1	putative chloroplast thiazole biosynthetic protein [Nicotiana tabacum]	--	0.715	0.000708845	Down	37.699	33	7	2	29	1.195	1.112	1.218	0.834	0.876	0.812	chloroplast	K03146	THI4; cysteine-dependent adenosine diphosphate thiazole synthase [EC:2.4.2.60]	nta00730 Thiamine metabolism; nta01100 Metabolic pathways	GO:0009110 vitamin biosynthetic process; GO:0006725 cellular aromatic compound metabolic process; GO:0044699 single-organism process; GO:0009058 biosynthetic process; GO:0042724 thiamine-containing compound biosynthetic process; GO:0050896 response to stimulus; GO:1901566 organonitrogen compound biosynthetic process; GO:0006772 thiamine metabolic process; GO:0044237 cellular metabolic process; GO…		GO:0003824 catalytic activity; GO:0016491 oxidoreductase activity;	IPR023753;	FAD/NAD(P)-binding domain;	R	KOG2960	Protein involved in thiamine biosynthesis and DNA damage tolerance
NbS00019527g0008.1	Cys-3-His zinc finger protein [Capsicum annuum]	--	2.076	0.00209169	Up	76.552	2.7	2	2	2	0.617	0.74	0.595	1.492	1.154	1.406	nucleus	K23048					GO:0046872 metal ion binding; GO:0043169 cation binding; GO:0005515 protein binding; GO:0005488 binding; GO:0043167 ion binding;	IPR000571; IPR020683;	Zinc finger, CCCH-type; Ankyrin repeat-containing domain;	R	KOG1595	CCCH-type Zn-finger protein
NbS00013376g0002.1	PREDICTED: uncharacterized protein LOC100243866 [Vitis vinifera]	--	0.648	0.0240008	Down	52.781	2.4	1	1	1	1.221	1.32	1.143	0.845	0.921	0.623	nucleus
NbS00004277g0105.1	uncharacterized protein	--	2.158	0.000904682	Up	36.196	35.9	9	4	15	0.584	0.676	0.618	1.43	1.156	1.466	cytoplasm	K05933	E1.14.17.4; aminocyclopropanecarboxylate oxidase [EC:1.14.17.4]	nta00270 Cysteine and methionine metabolism; nta01110 Biosynthesis of secondary metabolites; nta01100 Metabolic pathways	GO:0044699 single-organism process; GO:0008152 metabolic process; GO:0055114 oxidation-reduction process; GO:0044710 single-organism metabolic process;		GO:0003824 catalytic activity; GO:0016491 oxidoreductase activity;	IPR005123; IPR027443; IPR026992;	Oxoglutarate/iron-dependent dioxygenase; Isopenicillin N synthase-like; Non-haem dioxygenase N-terminal domain;	QR	KOG0143	Iron/ascorbate family oxidoreductases
NbS00002565g0005.1	PREDICTED: uncharacterized protein LOC100257222 [Vitis vinifera]	--	2.284	0.000234739	Up	140.88	0.8	1	1	1	0.626	0.638	0.563	1.522	1.266	1.384	nucleus
NbS00000729g0001.1	cell death associated protein [Nicotiana tabacum]	--	1.732	0.00509806	Up	37.579	26.9	7	3	11	0.69	0.837	0.674	1.327	1.1	1.386	cytoplasm				GO:0008152 metabolic process;		GO:0016787 hydrolase activity; GO:0003824 catalytic activity;	IPR029058; IPR013094;	Alpha/Beta hydrolase fold; Alpha/beta hydrolase fold-3;	V	KOG1515	Arylacetamide deacetylase
NbS00007836g0001.1	strictosidine synthase-like protein [Nicotiana tabacum]	--	2.357	0.00223844	Up	35.108	12.5	3	3	3	0.579	0.698	0.511	1.586	1.192	1.436	chloroplast	K21407			GO:0009058 biosynthetic process; GO:0008152 metabolic process;		GO:0016844 strictosidine synthase activity; GO:0016829 lyase activity; GO:0016840 carbon-nitrogen lyase activity; GO:0016843 amine-lyase activity; GO:0003824 catalytic activity;	IPR018119; IPR011042;	Strictosidine synthase, conserved region; Six-bladed beta-propeller, TolB-like;	R	KOG1520	Predicted alkaloid synthase/Surface mucin Hemomucin
NbS00053630g0004.1	hsr201 [Nicotiana tabacum]	--	2.251	0.00177795	Up	95.421	11.7	8	8	10	0.625	0.704	0.509	1.515	1.245	1.377	nucleus	K19861			GO:0016043 cellular component organization; GO:0000278 mitotic cell cycle; GO:0007059 chromosome segregation; GO:0007076 mitotic chromosome condensation; GO:0048285 organelle fission; GO:0007067 mitotic nuclear division; GO:0044763 single-organism cellular process; GO:0044699 single-organism process; GO:0000070 mitotic sister chromatid segregation; GO:1903047 mitotic cell cycle process; GO:190258…	GO:0043229 intracellular organelle; GO:0043232 intracellular non-membrane-bounded organelle; GO:0044446 intracellular organelle part; GO:0032991 macromolecular complex; GO:0044424 intracellular part; GO:0005623 cell; GO:0044422 organelle part; GO:0043228 non-membrane-bounded organelle; GO:0044427 chromosomal part; GO:0000793 condensed chromosome; GO:0043226 organelle; GO:0000796 condensin complex…	GO:0016746 transferase activity, transferring acyl groups; GO:0016747 transferase activity, transferring acyl groups other than amino-acyl groups; GO:0003824 catalytic activity; GO:0016740 transferase activity;	IPR023213;	Chloramphenicol acetyltransferase-like domain;
NbS00001344g0008.1	RPM1 interacting protein 4 transcript 2 [Lactuca saligna]	--	1.578	0.00476791	Up	21.322	4.3	1	1	2	0.744	0.876	0.719	1.36	1.186	1.144	nucleus							IPR008700;	RIN4, pathogenic type III effector avirulence factor Avr cleavage site;
NbS00041616g0003.1	putrescine hydroxycinnamoyl transferase [Nicotiana attenuata]	--	0.716	0.00236516	Down	41.908	23.7	8	8	10	1.181	1.2	1.109	0.778	0.822	0.9	cytoplasm	K13065	E2.3.1.133; shikimate O-hydroxycinnamoyltransferase [EC:2.3.1.133]	nta00940 Phenylpropanoid biosynthesis; nta00945 Stilbenoid, diarylheptanoid and gingerol biosynthesis; nta00941 Flavonoid biosynthesis; nta01110 Biosynthesis of secondary metabolites; nta01100 Metabolic pathways			GO:0016746 transferase activity, transferring acyl groups; GO:0016747 transferase activity, transferring acyl groups other than amino-acyl groups; GO:0003824 catalytic activity; GO:0016740 transferase activity;	IPR023213;	Chloramphenicol acetyltransferase-like domain;
NbS00017101g0016.1	SNAP33 [Solanum chacoense]	--	1.42	0.0458469	Up	40.148	7.8	2	1	2	0.717	0.988	0.79	1.019	1.184	1.339	nucleus	K18211					GO:0005515 protein binding; GO:0005488 binding;	IPR000727;	Target SNARE coiled-coil homology domain;	U	KOG3065	SNAP-25 (synaptosome-associated protein) component of SNARE complex
NbS00007051g0004.1	cytochrome P450 NADPH-reductase [Petunia x hybrida]	--	1.303	0.00343694	Up	75.329	17.1	9	2	10	0.87	0.92	0.827	1.124	1.085	1.2	chloroplast	K00327			GO:0044699 single-organism process; GO:0008152 metabolic process; GO:0055114 oxidation-reduction process; GO:0044710 single-organism metabolic process;		GO:0097159 organic cyclic compound binding; GO:1901363 heterocyclic compound binding; GO:0097367 carbohydrate derivative binding; GO:1901265 nucleoside phosphate binding; GO:0003824 catalytic activity; GO:0032553 ribonucleotide binding; GO:0005488 binding; GO:0043167 ion binding; GO:0043168 anion binding; GO:0000166 nucleotide binding; GO:0010181 FMN binding; GO:0048037 cofactor binding; GO:00164…	IPR017927; IPR008254; IPR029039; IPR001433; IPR017938; IPR023173; IPR003097; IPR001709;	Ferredoxin reductase-type FAD-binding domain; Flavodoxin/nitric oxide synthase; Flavoprotein-like domain; Oxidoreductase FAD/NAD(P)-binding; Riboflavin synthase-like beta-barrel; NADPH-cytochrome p450 reductase, FAD-binding, alpha-helical domain-3; FAD-binding, type 1; Flavoprotein pyridine nucleotide cytochrome reductase;	C	KOG1158	NADP/FAD dependent oxidoreductase
NbS00034922g0015.1	-glucanase regulator [Nicotiana plumbaginifolia]	--	3.16	0.00244556	Up	32.502	11.1	3	3	6	0.524	0.581	0.336	1.51	1.414	1.629	chloroplast				GO:0008152 metabolic process; GO:0005975 carbohydrate metabolic process; GO:0044238 primary metabolic process; GO:0071704 organic substance metabolic process;		GO:0004553 hydrolase activity, hydrolyzing O-glycosyl compounds; GO:0016787 hydrolase activity; GO:0003824 catalytic activity; GO:0016798 hydrolase activity, acting on glycosyl bonds;	IPR017853; IPR013781;	Glycoside hydrolase superfamily; Glycoside hydrolase, catalytic domain;
NbS00040506g0007.1	cysteine protease [Solanum tuberosum]	--	1.311	0.0464411	Up	51.539	17.2	6	4	8	0.83	1.038	0.749	1.183	1.109	1.138	extracellular				GO:0006508 proteolysis; GO:0008152 metabolic process; GO:0043170 macromolecule metabolic process; GO:0019538 protein metabolic process; GO:0044238 primary metabolic process; GO:0071704 organic substance metabolic process;		GO:0070011 peptidase activity, acting on L-amino acid peptides; GO:0008234 cysteine-type peptidase activity; GO:0016787 hydrolase activity; GO:0008233 peptidase activity; GO:0003824 catalytic activity;	IPR013201; IPR000118; IPR000668;	Cathepsin propeptide inhibitor domain (I29); Granulin; Peptidase C1A, papain C-terminal;	T	KOG4296	Epithelin/granulin
NbS00020447g0003.1	conserved hypothetical protein [Ricinus communis]	--	1.505	0.0107278	Up	32.645	3.2	1	1	2	0.771	0.862	0.769	1.32	1.019	1.276	cytoplasm						GO:0005515 protein binding; GO:0005488 binding;	IPR000008;	C2 domain;
NbS00010956g0010.1	PREDICTED: clathrin light chain 1-like [Vitis vinifera]	--	1.307	0.049011	Up	36.194	28	9	2	18	0.774	0.882	0.955	1.297	1.011	1.105	nucleus				GO:0045184 establishment of protein localization; GO:0006810 transport; GO:0046907 intracellular transport; GO:0070727 cellular macromolecule localization; GO:0051649 establishment of localization in cell; GO:0016192 vesicle-mediated transport; GO:0006886 intracellular protein transport; GO:0071702 organic substance transport; GO:0008104 protein localization; GO:0033036 macromolecule localization…	GO:0030658 transport vesicle membrane; GO:0016020 membrane; GO:0030130 clathrin coat of trans-Golgi network vesicle; GO:0031410 cytoplasmic vesicle; GO:0031090 organelle membrane; GO:0098796 membrane protein complex; GO:0071944 cell periphery; GO:0031982 vesicle; GO:0030660 Golgi-associated vesicle membrane; GO:0005737 cytoplasm; GO:0044433 cytoplasmic vesicle part; GO:0032991 macromolecular comp…	GO:0005198 structural molecule activity;
NbS00002670g0023.1	putative membrane protein [Solanum tuberosum]	--	1.453	0.00367881	Up	44.109	6.2	1	1	1	0.819	0.878	0.758	1.277	1.096	1.193	plasma membrane							IPR005018; IPR006593;	DOMON domain; Cytochrome b561/ferric reductase transmembrane;	T	KOG4293	Predicted membrane protein, contains DoH and Cytochrome b-561/ferric reductase transmembrane domains
NbS00053606g0003.1	putative AAA ATPase [Solanum tuberosum]	--	3.553	0.000235773	Up	60.452	1.6	1	1	1	0.45	0.487	0.377	1.487	1.414	1.768	chloroplast						GO:0005524 ATP binding; GO:1901265 nucleoside phosphate binding; GO:0001882 nucleoside binding; GO:0043167 ion binding; GO:0000166 nucleotide binding; GO:0097159 organic cyclic compound binding; GO:1901363 heterocyclic compound binding; GO:0032549 ribonucleoside binding; GO:0097367 carbohydrate derivative binding; GO:0032553 ribonucleotide binding; GO:0005488 binding; GO:0032550 purine ribonucleo…	IPR003959; IPR025753; IPR027417;	ATPase, AAA-type, core; AAA-type ATPase, N-terminal domain; P-loop containing nucleoside triphosphate hydrolase;	O	KOG0743	AAA+-type ATPase
NbS00045440g0005.1	RecName: Full=Pathogenesis-related protein R major form	--	2.913	0.000287474	Up	24.587	34.1	5	5	10	0.546	0.449	0.527	1.444	1.324	1.665	chloroplast
NbS00031141g0005.1	protein transporter, putative [Ricinus communis]	--	1.313	0.0398112	Up	31.417	29.2	6	3	7	0.858	0.988	0.733	1.202	1.07	1.114	nucleus				GO:0045184 establishment of protein localization; GO:0006810 transport; GO:0046907 intracellular transport; GO:0070727 cellular macromolecule localization; GO:0051649 establishment of localization in cell; GO:0006886 intracellular protein transport; GO:0071702 organic substance transport; GO:0008104 protein localization; GO:0033036 macromolecule localization; GO:0034613 cellular protein localizat…	GO:0005623 cell; GO:0005622 intracellular; GO:0044464 cell part;		IPR004152;	GAT domain;	U	KOG1087	Cytosolic sorting protein GGA2/TOM1
NbS00027770g0011.1	PREDICTED: apoptosis-inducing factor homolog A-like [Vitis vinifera]	--	1.326	0.00873534	Up	35.614	15.5	4	4	4	0.833	0.954	0.81	1.212	1.089	1.142	cytoplasm	K22745			GO:0044699 single-organism process; GO:0008152 metabolic process; GO:0055114 oxidation-reduction process; GO:0044710 single-organism metabolic process;		GO:0003824 catalytic activity; GO:0016491 oxidoreductase activity;	IPR023753;	FAD/NAD(P)-binding domain;	C	KOG2495	NADH-dehydrogenase (ubiquinone)
NbS00015870g0008.1	PREDICTED: uncharacterized protein LOC100262283 [Vitis vinifera]	--	1.308	0.0263087	Up	57.342	7.3	3	2	4	0.926	0.922	0.762	1.244	1.089	1.082	chloroplast						GO:0005515 protein binding; GO:0005488 binding;	IPR000008;	C2 domain;
NbS00044041g0004.1	unknown [Glycine max]	--	0.741	0.0291635	Down	25.174	5.3	1	1	3	1.156	1.115	1.206	0.74	1.006	0.83	chloroplast	K22063						IPR000361;	FeS cluster biogenesis;	P	KOG1120	Fe-S cluster biosynthesis protein ISA1 (contains a HesB-like domain)
NbS00010102g0006.1	PREDICTED: secologanin synthase [Vitis vinifera]	--	1.851	0.0137657	Up	66.466	11.1	5	5	6	0.68	0.876	0.555	1.428	1.129	1.351	cytoplasm				GO:0044699 single-organism process; GO:0008152 metabolic process; GO:0055114 oxidation-reduction process; GO:0044710 single-organism metabolic process;		GO:0097159 organic cyclic compound binding; GO:1901363 heterocyclic compound binding; GO:0020037 heme binding; GO:0005506 iron ion binding; GO:0046914 transition metal ion binding; GO:0003824 catalytic activity; GO:0005488 binding; GO:0043167 ion binding; GO:0043169 cation binding; GO:0046872 metal ion binding; GO:0016705 oxidoreductase activity, acting on paired donors, with incorporation or red…			QI	KOG0157	Cytochrome P450 CYP4/CYP19/CYP26 subfamilies
NbS00010266g0008.1	predicted protein [Populus trichocarpa]	--	1.307	0.0126068	Up	35.408	3.5	1	1	1	0.92	0.879	0.811	1.252	1.069	1.09	cytoplasm				GO:0008152 metabolic process; GO:0005975 carbohydrate metabolic process; GO:0044238 primary metabolic process; GO:0071704 organic substance metabolic process;		GO:0004553 hydrolase activity, hydrolyzing O-glycosyl compounds; GO:0016787 hydrolase activity; GO:0003824 catalytic activity; GO:0004650 polygalacturonase activity; GO:0016798 hydrolase activity, acting on glycosyl bonds;	IPR011050; IPR012334;	Pectin lyase fold/virulence factor; Pectin lyase fold;
NbS00034783g0004.1	class II small heat shock protein Le-HSP17.6 [Solanum lycopersicum]	--	1.501	0.00675617	Up	17.455	6.4	1	1	2	0.761	0.892	0.756	1.339	1.101	1.177	cytoplasm	K13993	HSP20; HSP20 family protein	nta04141 Protein processing in endoplasmic reticulum				IPR002068; IPR008978;	Alpha crystallin/Hsp20 domain; HSP20-like chaperone;	O	KOG0710	Molecular chaperone (small heat-shock protein Hsp26/Hsp42)
NbS00031561g0009.1	predicted protein [Populus trichocarpa]	--	1.54	0.0023917	Up	58.492	1.5	1	1	1	0.748	0.886	0.739	1.276	1.173	1.206	nucleus						GO:0005515 protein binding; GO:0005488 binding;	IPR017986; IPR015943;	WD40-repeat-containing domain; WD40/YVTN repeat-like-containing domain;	R	KOG2394	WD40 protein DMR-N9
NbS00025206g0014.1	unnamed protein product [Vitis vinifera]	--	0.727	0.0344604	Down	57.026	32.7	14	6	22	1.28	0.954	1.254	0.838	0.889	0.808	chloroplast						GO:0005524 ATP binding; GO:1901265 nucleoside phosphate binding; GO:0001882 nucleoside binding; GO:0043167 ion binding; GO:0000166 nucleotide binding; GO:0097159 organic cyclic compound binding; GO:1901363 heterocyclic compound binding; GO:0032549 ribonucleoside binding; GO:0097367 carbohydrate derivative binding; GO:0032553 ribonucleotide binding; GO:0005488 binding; GO:0032550 purine ribonucleo…	IPR010376; IPR002744; IPR027417;	Domain of unknown function DUF971; Domain of unknown function DUF59; P-loop containing nucleoside triphosphate hydrolase;	D	KOG3022	Predicted ATPase, nucleotide-binding
NbS00003763g0018.1	PREDICTED: zeatin O-glucosyltransferase-like [Vitis vinifera]	--	1.542	0.000626745	Up	76.324	8.6	4	3	5	0.767	0.858	0.745	1.212	1.196	1.246	plasma membrane	K13495	CISZOG; cis-zeatin O-glucosyltransferase [EC:2.4.1.215]	nta00908 Zeatin biosynthesis	GO:0008152 metabolic process;		GO:0016757 transferase activity, transferring glycosyl groups; GO:0016758 transferase activity, transferring hexosyl groups; GO:0003824 catalytic activity; GO:0016740 transferase activity;			GC	KOG1192	UDP-glucuronosyl and UDP-glucosyl transferase
NbS00019709g0019.1	PREDICTED: uncharacterized protein LOC100247409 [Vitis vinifera]	--	2.014	0.000222757	Up	216.25	0.8	2	2	2	0.658	0.69	0.644	1.424	1.206	1.382	cytoplasm	K17592						IPR003594;	Histidine kinase-like ATPase, C-terminal domain;
NbS00026918g0022.1	hypersensitive-induced reaction protein [Capsicum annuum]	--	1.45	0.00269867	Up	31.391	24.6	8	4	8	0.865	0.778	0.819	1.166	1.107	1.298	cytoplasm							IPR001107;	Band 7 domain;	C	KOG2620	Prohibitins and stomatins of the PID superfamily
NbS00040680g0007.1	Mg protoporphyrin IX chelatase [Nicotiana tabacum]	--	0.645	0.024089	Down	160.38	21.9	24	5	36	1.334	0.976	1.358	0.732	0.881	0.754	chloroplast				GO:0051188 cofactor biosynthetic process; GO:0046148 pigment biosynthetic process; GO:0006725 cellular aromatic compound metabolic process; GO:0015994 chlorophyll metabolic process; GO:0044699 single-organism process; GO:0009058 biosynthetic process; GO:1901566 organonitrogen compound biosynthetic process; GO:0044237 cellular metabolic process; GO:0071704 organic substance metabolic process; GO:0…		GO:0016851 magnesium chelatase activity; GO:0051002 ligase activity, forming nitrogen-metal bonds; GO:0051003 ligase activity, forming nitrogen-metal bonds, forming coordination complexes; GO:0003824 catalytic activity; GO:0016874 ligase activity;	IPR022571;	Magnesium chelatase, subunit H, N-terminal;
NbS00052609g0002.1	PREDICTED: probably inactive leucine-rich repeat receptor-like protein kinase At5g48380-like [Vitis vinifera]	--	1.32	0.00717077	Up	68.513	13.8	8	8	10	0.833	0.954	0.81	1.195	1.118	1.116	plasma membrane				GO:0016310 phosphorylation; GO:0044267 cellular protein metabolic process; GO:0044238 primary metabolic process; GO:0044237 cellular metabolic process; GO:0006796 phosphate-containing compound metabolic process; GO:0071704 organic substance metabolic process; GO:0008152 metabolic process; GO:0006468 protein phosphorylation; GO:0006793 phosphorus metabolic process; GO:0044260 cellular macromolecul…		GO:0005524 ATP binding; GO:1901265 nucleoside phosphate binding; GO:0016773 phosphotransferase activity, alcohol group as acceptor; GO:0001882 nucleoside binding; GO:0043167 ion binding; GO:0004672 protein kinase activity; GO:0000166 nucleotide binding; GO:0097159 organic cyclic compound binding; GO:1901363 heterocyclic compound binding; GO:0032549 ribonucleoside binding; GO:0097367 carbohydrate …	IPR000719; IPR001245; IPR032675; IPR013320; IPR011009;	Protein kinase domain; Serine-threonine/tyrosine-protein kinase catalytic domain; Leucine-rich repeat domain, L domain-like; Concanavalin A-like lectin/glucanase domain; Protein kinase-like domain;	R	KOG0619	FOG: Leucine rich repeat
NbS00026772g0024.1	multidrug resistance protein 1, 2, putative [Ricinus communis]	--	2.721	0.0149118	Up	150.91	0.7	1	1	1	0.604	0.498	0.499	1.115	1.088	2.153	plasma membrane	K05658	ABCB1; ATP-binding cassette, subfamily B (MDR/TAP), member 1 [EC:7.6.2.2]	nta02010 ABC transporters	GO:0006810 transport; GO:0055085 transmembrane transport; GO:0051179 localization; GO:0051234 establishment of localization;	GO:0031224 intrinsic component of membrane; GO:0016020 membrane; GO:0016021 integral component of membrane; GO:0044425 membrane part;	GO:1901265 nucleoside phosphate binding; GO:0015399 primary active transmembrane transporter activity; GO:0016817 hydrolase activity, acting on acid anhydrides; GO:0016787 hydrolase activity; GO:0016887 ATPase activity; GO:0097159 organic cyclic compound binding; GO:1901363 heterocyclic compound binding; GO:0016462 pyrophosphatase activity; GO:0003824 catalytic activity; GO:0032553 ribonucleotide…	IPR003593; IPR003439; IPR011527; IPR027417;	AAA+ ATPase domain; ABC transporter-like; ABC transporter type 1, transmembrane domain; P-loop containing nucleoside triphosphate hydrolase;	Q	KOG0055	Multidrug/pheromone exporter, ABC superfamily
NbS00005937g0003.1	microsomal omega-6-desaturase [Nicotiana tabacum]	--	0.658	0.000450849	Down	43.994	4.4	2	2	2	1.228	1.135	1.282	0.825	0.796	0.779	chloroplast	K10256	FAD2; omega-6 fatty acid desaturase / acyl-lipid omega-6 desaturase (Delta-12 desaturase) [EC:1.14.19.6 1.14.19.22]	nta01212 Fatty acid metabolism; nta01040 Biosynthesis of unsaturated fatty acids; nta01100 Metabolic pathways	GO:0008152 metabolic process; GO:0055114 oxidation-reduction process; GO:0044710 single-organism metabolic process; GO:0044699 single-organism process; GO:0044238 primary metabolic process; GO:0071704 organic substance metabolic process; GO:0006629 lipid metabolic process;		GO:0016705 oxidoreductase activity, acting on paired donors, with incorporation or reduction of molecular oxygen; GO:0003824 catalytic activity; GO:0016717 oxidoreductase activity, acting on paired donors, with oxidation of a pair of donors resulting in the reduction of molecular oxygen to two molecules of water; GO:0016491 oxidoreductase activity;	IPR021863; IPR005804;	Fatty acid desaturase, N-terminal; Fatty acid desaturase domain;
NbS00036265g0002.1	phytoalexin-deficient 4-1 protein [Solanum tuberosum]	--	1.634	0.00724822	Up	61.035	2.4	1	1	1	0.691	0.907	0.689	1.259	1.159	1.32	chloroplast				GO:0044699 single-organism process; GO:0008152 metabolic process; GO:0044238 primary metabolic process; GO:0044710 single-organism metabolic process; GO:0006629 lipid metabolic process; GO:0071704 organic substance metabolic process;			IPR002921; IPR029058;	Fungal lipase-like domain; Alpha/Beta hydrolase fold;
NbS00007139g0002.1	protein phosphatase 2c, putative [Ricinus communis]	--	0.733	0.0450843	Down	40.127	21.5	6	6	6	1.241	0.928	1.285	0.846	0.867	0.818	chloroplast	K17508					GO:0003824 catalytic activity;	IPR001932;	PPM-type phosphatase domain;	T	KOG1379	Serine/threonine protein phosphatase
NbS00000307g0001.1	unnamed protein product [Nicotiana tabacum]	--	2.554	0.00178273	Up	20.498	18.5	3	2	11	0.554	0.614	0.441	1.373	1.177	1.559	chloroplast	K13449	PR1; pathogenesis-related protein 1	nta04626 Plant-pathogen interaction; nta04075 Plant hormone signal transduction; nta04016 MAPK signaling pathway - plant		GO:0005576 extracellular region;		IPR034111; IPR014044;	Pathogenesis-related protein 1-like, SCP domain; CAP domain;	S	KOG3017	Defense-related protein containing SCP domain
NbS00026050g0007.1	PREDICTED: uncharacterized RNA pseudouridine synthase aq_1464 isoform 1 [Vitis vinifera]	--	0.7	0.0311498	Down	45.926	14.9	6	2	6	1.208	0.965	1.374	0.798	0.87	0.815	chloroplast				GO:0006725 cellular aromatic compound metabolic process; GO:0001522 pseudouridine synthesis; GO:1901360 organic cyclic compound metabolic process; GO:0006807 nitrogen compound metabolic process; GO:0044238 primary metabolic process; GO:0009451 RNA modification; GO:0044237 cellular metabolic process; GO:0071704 organic substance metabolic process; GO:0016070 RNA metabolic process; GO:0008152 metab…		GO:0097159 organic cyclic compound binding; GO:1901363 heterocyclic compound binding; GO:0003723 RNA binding; GO:0016853 isomerase activity; GO:0003824 catalytic activity; GO:0005488 binding; GO:0003676 nucleic acid binding; GO:0016866 intramolecular transferase activity; GO:0009982 pseudouridine synthase activity;	IPR020103; IPR002942;	Pseudouridine synthase, catalytic domain; RNA-binding S4 domain;
NbS00012519g0001.1	uncharacterized protein	--	0.661	0.00579211	Down	9.1013	47.1	4	2	7	1.268	1.33	1.05	0.78	0.843	0.79	chloroplast
NbS00012114g0006.1	pathogen-inducible alpha-dioxygenase [Nicotiana attenuata]	--	1.487	0.00470789	Up	73.884	6.9	4	4	4	0.78	0.752	0.916	1.279	1.226	1.134	cytoplasm	K10529	DOX; alpha-dioxygenase [EC:1.14.99.-]	nta00592 alpha-Linolenic acid metabolism	GO:0008152 metabolic process; GO:0006950 response to stress; GO:0055114 oxidation-reduction process; GO:0044710 single-organism metabolic process; GO:0006979 response to oxidative stress; GO:0044699 single-organism process; GO:0050896 response to stimulus;		GO:0097159 organic cyclic compound binding; GO:1901363 heterocyclic compound binding; GO:0020037 heme binding; GO:0003824 catalytic activity; GO:0005488 binding; GO:0016209 antioxidant activity; GO:0004601 peroxidase activity; GO:0046906 tetrapyrrole binding; GO:0016491 oxidoreductase activity; GO:0016684 oxidoreductase activity, acting on peroxide as acceptor;			R	KOG2408	Peroxidase/oxygenase
NbS00009266g0009.1	acyltransferase [Capsicum annuum]	--	1.461	0.0157333	Up	67.643	11.8	5	5	5	0.839	0.883	0.736	1.366	1.051	1.174	chloroplast	K13065	E2.3.1.133; shikimate O-hydroxycinnamoyltransferase [EC:2.3.1.133]	nta00940 Phenylpropanoid biosynthesis; nta00945 Stilbenoid, diarylheptanoid and gingerol biosynthesis; nta00941 Flavonoid biosynthesis; nta01110 Biosynthesis of secondary metabolites; nta01100 Metabolic pathways			GO:0016746 transferase activity, transferring acyl groups; GO:0016747 transferase activity, transferring acyl groups other than amino-acyl groups; GO:0003824 catalytic activity; GO:0016740 transferase activity;	IPR023213;	Chloramphenicol acetyltransferase-like domain;
NbS00003996g0011.1	ATP binding protein, putative [Ricinus communis]	--	1.688	0.00349741	Up	83.434	8.2	5	1	5	0.785	0.771	0.679	1.153	1.179	1.441	chloroplast						GO:0005524 ATP binding; GO:1901265 nucleoside phosphate binding; GO:0001882 nucleoside binding; GO:0043167 ion binding; GO:0000166 nucleotide binding; GO:0097159 organic cyclic compound binding; GO:1901363 heterocyclic compound binding; GO:0032549 ribonucleoside binding; GO:0097367 carbohydrate derivative binding; GO:0032553 ribonucleotide binding; GO:0005488 binding; GO:0032550 purine ribonucleo…	IPR003593; IPR003959; IPR034081; IPR027417;	AAA+ ATPase domain; ATPase, AAA-type, core; AAA domain-containing protein, R3H domain; P-loop containing nucleoside triphosphate hydrolase;
NbS00036601g0004.1	PREDICTED: chaperone protein ClpD, chloroplastic-like [Vitis vinifera]	--	1.305	0.00691013	Up	106.89	2	2	2	2	0.856	0.831	0.923	1.192	1.044	1.17	chloroplast				GO:0008152 metabolic process; GO:0019538 protein metabolic process; GO:0043170 macromolecule metabolic process; GO:0044238 primary metabolic process; GO:0071704 organic substance metabolic process;		GO:0005524 ATP binding; GO:1901265 nucleoside phosphate binding; GO:0001882 nucleoside binding; GO:0043167 ion binding; GO:0000166 nucleotide binding; GO:0097159 organic cyclic compound binding; GO:1901363 heterocyclic compound binding; GO:0032549 ribonucleoside binding; GO:0097367 carbohydrate derivative binding; GO:0032553 ribonucleotide binding; GO:0005488 binding; GO:0032550 purine ribonucleo…	IPR019489; IPR003593; IPR003959; IPR027417; IPR004176;	Clp ATPase, C-terminal; AAA+ ATPase domain; ATPase, AAA-type, core; P-loop containing nucleoside triphosphate hydrolase; Clp, N-terminal;	O	KOG1051	Chaperone HSP104 and related ATP-dependent Clp proteases
NbS00020273g0011.1	RecName: Full=Pathogenesis-related protein PR-4B	--	3.719	0.000558918	Up	16.687	20.9	2	2	3	0.442	0.487	0.338	1.574	1.37	1.768	chloroplast				GO:0050832 defense response to fungus; GO:0009605 response to external stimulus; GO:0009620 response to fungus; GO:0006950 response to stress; GO:0042742 defense response to bacterium; GO:0098542 defense response to other organism; GO:0006952 defense response; GO:0043207 response to external biotic stimulus; GO:0050896 response to stimulus; GO:0051707 response to other organism; GO:0009617 respon…			IPR009009; IPR001153;	RlpA-like protein, double-psi beta-barrel domain; Barwin domain;	R	KOG4742	Predicted chitinase
NbS00015109g0013.1	PREDICTED: cirhin-like [Vitis vinifera]	--	0.751	0.0265086	Down	90.002	1	1	1	1	1.097	1.029	1.326	0.876	0.902	0.813	chloroplast	K14548	UTP4; U3 small nucleolar RNA-associated protein 4	nta03008 Ribosome biogenesis in eukaryotes			GO:0005515 protein binding; GO:0005488 binding;	IPR017986; IPR015943;	WD40-repeat-containing domain; WD40/YVTN repeat-like-containing domain;	R	KOG2048	WD40 repeat protein
NbS00020593g0003.1	ABRE binding factor [Solanum tuberosum]	--	1.313	0.00066012	Up	40.355	2.8	1	1	1	0.876	0.881	0.85	1.147	1.189	1.087	nucleus	K14432	ABF; ABA responsive element binding factor	nta04075 Plant hormone signal transduction	GO:0050794 regulation of cellular process; GO:0010468 regulation of gene expression; GO:0006355 regulation of transcription, DNA-templated; GO:0031326 regulation of cellular biosynthetic process; GO:0080090 regulation of primary metabolic process; GO:0060255 regulation of macromolecule metabolic process; GO:0019219 regulation of nucleobase-containing compound metabolic process; GO:0010556 regulat…		GO:0097159 organic cyclic compound binding; GO:1901363 heterocyclic compound binding; GO:0003677 DNA binding; GO:0005488 binding; GO:0001071 nucleic acid binding transcription factor activity; GO:0003676 nucleic acid binding; GO:0043565 sequence-specific DNA binding; GO:0003700 transcription factor activity, sequence-specific DNA binding;	IPR004827;	Basic-leucine zipper domain;
NbS00015249g0017.1	PREDICTED: TOM1-like protein 2 [Vitis vinifera]	--	2.299	0.00525002	Up	43.867	30.1	9	3	11	0.61	0.687	0.52	1.174	1.248	1.756	cytoplasm				GO:0045184 establishment of protein localization; GO:0006810 transport; GO:0046907 intracellular transport; GO:0070727 cellular macromolecule localization; GO:0051649 establishment of localization in cell; GO:0006886 intracellular protein transport; GO:0071702 organic substance transport; GO:0008104 protein localization; GO:0033036 macromolecule localization; GO:0034613 cellular protein localizat…	GO:0005623 cell; GO:0005622 intracellular; GO:0044464 cell part;		IPR002014; IPR004152; IPR008942;	VHS domain; GAT domain; ENTH/VHS;	U	KOG1087	Cytosolic sorting protein GGA2/TOM1
NbS00023821g0011.1	RecName: Full=Endochitinase A	--	1.445	0.00439616	Up	33.342	35.3	8	8	17	0.814	0.906	0.743	1.198	1.124	1.238	extracellular	K20547	CHIB; basic endochitinase B [EC:3.2.1.14]	nta00520 Amino sugar and nucleotide sugar metabolism; nta04016 MAPK signaling pathway - plant; nta01100 Metabolic pathways	GO:1901071 glucosamine-containing compound metabolic process; GO:0006030 chitin metabolic process; GO:0044036 cell wall macromolecule metabolic process; GO:0006026 aminoglycan catabolic process; GO:1901136 carbohydrate derivative catabolic process; GO:0006807 nitrogen compound metabolic process; GO:0006032 chitin catabolic process; GO:0005975 carbohydrate metabolic process; GO:0044238 primary met…		GO:0004553 hydrolase activity, hydrolyzing O-glycosyl compounds; GO:0016787 hydrolase activity; GO:0008061 chitin binding; GO:0097367 carbohydrate derivative binding; GO:0004568 chitinase activity; GO:0003824 catalytic activity; GO:0005488 binding; GO:0016798 hydrolase activity, acting on glycosyl bonds;	IPR023346; IPR000726; IPR001002;	Lysozyme-like domain; Glycoside hydrolase, family 19, catalytic; Chitin-binding, type 1;	R	KOG4742	Predicted chitinase
NbS00044290g0014.1	-2-Fluorofarnesyl Diphospha	--	2.413	0.000609322	Up	37.472	8.3	2	1	3	0.591	0.614	0.55	1.491	1.189	1.555	cytoplasm				GO:0008152 metabolic process;		GO:0000287 magnesium ion binding; GO:0003824 catalytic activity; GO:0010333 terpene synthase activity; GO:0005488 binding; GO:0043167 ion binding; GO:0046872 metal ion binding; GO:0043169 cation binding; GO:0016829 lyase activity; GO:0016838 carbon-oxygen lyase activity, acting on phosphates; GO:0016835 carbon-oxygen lyase activity;	IPR005630; IPR008949; IPR008930; IPR001906;	Terpene synthase, metal-binding domain; Isoprenoid synthase domain; Terpenoid cyclases/protein prenyltransferase alpha-alpha toroid; Terpene synthase, N-terminal domain;
NbS00001673g0009.1	P69F protein [Solanum lycopersicum]	--	1.377	0.0480914	Up	78.848	5.7	3	2	3	0.791	1.017	0.731	1.281	1.043	1.172	endoplasmic reticulum				GO:0006508 proteolysis; GO:0008152 metabolic process; GO:0043170 macromolecule metabolic process; GO:0019538 protein metabolic process; GO:0044238 primary metabolic process; GO:0071704 organic substance metabolic process;		GO:0004252 serine-type endopeptidase activity; GO:0004175 endopeptidase activity; GO:0008233 peptidase activity; GO:0003824 catalytic activity; GO:0017171 serine hydrolase activity; GO:0008236 serine-type peptidase activity; GO:0070011 peptidase activity, acting on L-amino acid peptides; GO:0016787 hydrolase activity;	IPR003137; IPR034197; IPR000209; IPR010259;	PA domain; Cucumisin-like catalytic domain; Peptidase S8/S53 domain; Peptidase S8 propeptide/proteinase inhibitor I9;
NbS00008868g0011.1	mevalonate diphosphate decarboxylase [Nicotiana langsdorffii x Nicotiana sanderae]	--	1.323	0.0400778	Up	27.492	22.3	4	3	6	0.802	1.008	0.789	1.265	1.064	1.11	cytoskeleton				GO:0006720 isoprenoid metabolic process; GO:0044711 single-organism biosynthetic process; GO:0044763 single-organism cellular process; GO:0044699 single-organism process; GO:0009058 biosynthetic process; GO:0044255 cellular lipid metabolic process; GO:0044238 primary metabolic process; GO:1901576 organic substance biosynthetic process; GO:0044237 cellular metabolic process; GO:0044249 cellular bi…		GO:0016831 carboxy-lyase activity; GO:0016829 lyase activity; GO:0003824 catalytic activity; GO:0016830 carbon-carbon lyase activity;	IPR014721; IPR013750;	Ribosomal protein S5 domain 2-type fold, subgroup; GHMP kinase, C-terminal domain;	I	KOG2833	Mevalonate pyrophosphate decarboxylase
NbS00001987g0009.1	hypothetical protein OsI_01785 [Oryza sativa Indica Group]	--	1.369	0.0451513	Up	110.86	5.6	5	1	7	0.81	1.023	0.714	1.241	1.081	1.166	plasma membrane					GO:0016020 membrane;	GO:0005524 ATP binding; GO:1901265 nucleoside phosphate binding; GO:0001882 nucleoside binding; GO:0043167 ion binding; GO:0016817 hydrolase activity, acting on acid anhydrides; GO:0016787 hydrolase activity; GO:0000166 nucleotide binding; GO:0017111 nucleoside-triphosphatase activity; GO:0016887 ATPase activity; GO:0097159 organic cyclic compound binding; GO:1901363 heterocyclic compound binding…	IPR003593; IPR003439; IPR027417; IPR034003; IPR013525;	AAA+ ATPase domain; ABC transporter-like; P-loop containing nucleoside triphosphate hydrolase; ATP-binding cassette transporter, PDR-like subfamily G, domain 2; ABC-2 type transporter;	Q	KOG0065	Pleiotropic drug resistance proteins (PDR1-15), ABC superfamily
NbS00007376g0001.1	cyclin-dependent kinase A:4 [Nicotiana tabacum]	--	1.421	0.0015855	Up	11.107	19.4	1	1	1	0.781	0.827	0.882	1.199	1.228	1.112	cytoplasm,nucleus				GO:0016310 phosphorylation; GO:0044267 cellular protein metabolic process; GO:0044238 primary metabolic process; GO:0044237 cellular metabolic process; GO:0006796 phosphate-containing compound metabolic process; GO:0071704 organic substance metabolic process; GO:0008152 metabolic process; GO:0006468 protein phosphorylation; GO:0006793 phosphorus metabolic process; GO:0044260 cellular macromolecul…		GO:0005524 ATP binding; GO:1901265 nucleoside phosphate binding; GO:0016773 phosphotransferase activity, alcohol group as acceptor; GO:0001882 nucleoside binding; GO:0043167 ion binding; GO:0004672 protein kinase activity; GO:0000166 nucleotide binding; GO:0097159 organic cyclic compound binding; GO:1901363 heterocyclic compound binding; GO:0032549 ribonucleoside binding; GO:0097367 carbohydrate …	IPR000719; IPR011009;	Protein kinase domain; Protein kinase-like domain;	R	KOG0594	Protein kinase PCTAIRE and related kinases
NbS00030872g0004.1	2-oxoglutarate-dependent dioxygenase [Solanum lycopersicum]	--	1.322	0.0124416	Up	35.783	3.8	1	1	1	0.865	0.957	0.775	1.161	1.092	1.179	cytoplasm				GO:0044699 single-organism process; GO:0008152 metabolic process; GO:0055114 oxidation-reduction process; GO:0044710 single-organism metabolic process;		GO:0003824 catalytic activity; GO:0016491 oxidoreductase activity;	IPR027443; IPR005123; IPR026992;	Isopenicillin N synthase-like; Oxoglutarate/iron-dependent dioxygenase; Non-haem dioxygenase N-terminal domain;	QR	KOG0143	Iron/ascorbate family oxidoreductases
NbS00035464g0007.1	vacuolar sorting receptor protein PV72-like protein [Solanum tuberosum]	--	1.311	0.00318806	Up	69.136	18.6	9	4	14	0.844	0.932	0.832	1.183	1.09	1.147	plasma membrane						GO:0043169 cation binding; GO:0046872 metal ion binding; GO:0005509 calcium ion binding; GO:0005488 binding; GO:0043167 ion binding;	IPR003137; IPR001881; IPR012336;	PA domain; EGF-like calcium-binding domain; Thioredoxin-like fold;
NbS00004921g0019.1	conserved hypothetical protein [Ricinus communis]	--	1.35	0.0110256	Up	57.744	2.6	1	1	1	0.823	0.965	0.78	1.205	1.15	1.113	plasma membrane
NbS00011561g0006.1	1-D-deoxyxylulose 5-phosphate synthase [Nicotiana tabacum]	--	0.701	0.0228829	Down	80.227	14.1	8	8	10	1.22	0.981	1.346	0.791	0.855	0.842	chloroplast				GO:0006720 isoprenoid metabolic process; GO:0044711 single-organism biosynthetic process; GO:0044763 single-organism cellular process; GO:0044699 single-organism process; GO:0009058 biosynthetic process; GO:0044255 cellular lipid metabolic process; GO:0044238 primary metabolic process; GO:0044237 cellular metabolic process; GO:1901576 organic substance biosynthetic process; GO:0044249 cellular bi…		GO:0008661 1-deoxy-D-xylulose-5-phosphate synthase activity; GO:0003824 catalytic activity; GO:0016740 transferase activity; GO:0016744 transferase activity, transferring aldehyde or ketonic groups;	IPR005474; IPR009014; IPR033248; IPR005475; IPR029061;	Transketolase, N-terminal; Transketolase C-terminal/Pyruvate-ferredoxin oxidoreductase domain II; Transketolase, C-terminal domain; Transketolase-like, pyrimidine-binding domain; Thiamin diphosphate-binding fold;	G	KOG0523	Transketolase
NbS00011539g0001.1	matrix metalloprotease 1 [Nicotiana benthamiana]	--	1.446	0.00674446	Up	39.692	4.7	1	1	1	0.855	0.893	0.714	1.208	1.132	1.22	plasma membrane				GO:0006508 proteolysis; GO:0008152 metabolic process; GO:0043170 macromolecule metabolic process; GO:0019538 protein metabolic process; GO:0044238 primary metabolic process; GO:0071704 organic substance metabolic process;	GO:0031012 extracellular matrix; GO:0044421 extracellular region part; GO:0005576 extracellular region;	GO:0004175 endopeptidase activity; GO:0004222 metalloendopeptidase activity; GO:0008233 peptidase activity; GO:0046914 transition metal ion binding; GO:0003824 catalytic activity; GO:0005488 binding; GO:0043167 ion binding; GO:0043169 cation binding; GO:0046872 metal ion binding; GO:0070011 peptidase activity, acting on L-amino acid peptides; GO:0016787 hydrolase activity; GO:0008237 metallopepti…	IPR001818; IPR002477; IPR024079; IPR033739; IPR006026;	Peptidase M10, metallopeptidase; Peptidoglycan binding-like; Metallopeptidase, catalytic domain; Peptidase M10A, catalytic domain; Peptidase, metallopeptidase;	OW	KOG1565	Gelatinase A and related matrix metalloproteases
NbS00030395g0002.1	synaptotagmin, putative [Ricinus communis]	--	1.402	0.00302438	Up	114.33	7.5	7	6	7	0.818	0.915	0.774	1.164	1.136	1.214	plasma membrane						GO:0005515 protein binding; GO:0005488 binding;	IPR013583; IPR000008;	Phosphoribosyltransferase C-terminal; C2 domain;	R	KOG1030	Predicted Ca2+-dependent phospholipid-binding protein
NbS00037999g0007.1	phenylalanine ammonia-lyase 1 [Nicotiana attenuata]	--	1.474	0.00991029	Up	77.08	24.3	14	4	19	0.85	0.698	0.858	1.249	1.065	1.232	chloroplast	K10775	PAL; phenylalanine ammonia-lyase [EC:4.3.1.24]	nta00940 Phenylpropanoid biosynthesis; nta01110 Biosynthesis of secondary metabolites; nta00360 Phenylalanine metabolism; nta01100 Metabolic pathways	GO:1902222 erythrose 4-phosphate/phosphoenolpyruvate family amino acid catabolic process; GO:1901606 alpha-amino acid catabolic process; GO:0006725 cellular aromatic compound metabolic process; GO:0044699 single-organism process; GO:0044237 cellular metabolic process; GO:0071704 organic substance metabolic process; GO:0006559 L-phenylalanine catabolic process; GO:0008152 metabolic process; GO:000…	GO:0044424 intracellular part; GO:0005623 cell; GO:0044464 cell part; GO:0005622 intracellular; GO:0005737 cytoplasm;	GO:0016829 lyase activity; GO:0016840 carbon-nitrogen lyase activity; GO:0016841 ammonia-lyase activity; GO:0003824 catalytic activity;	IPR024083; IPR008948; IPR023144;	Fumarase/histidase, N-terminal; L-Aspartase-like; Phenylalanine ammonia-lyase, shielding domain;	Q	KOG0222	Phenylalanine and histidine ammonia-lyase
NbS00017103g0005.1	PREDICTED: probable serine protease EDA2-like [Vitis vinifera]	--	1.396	0.00185899	Up	51.74	21.1	8	2	9	0.813	0.909	0.794	1.158	1.14	1.214	vacuolar membrane				GO:0006508 proteolysis; GO:0008152 metabolic process; GO:0043170 macromolecule metabolic process; GO:0019538 protein metabolic process; GO:0044238 primary metabolic process; GO:0071704 organic substance metabolic process;		GO:0070011 peptidase activity, acting on L-amino acid peptides; GO:0016787 hydrolase activity; GO:0008233 peptidase activity; GO:0003824 catalytic activity; GO:0017171 serine hydrolase activity; GO:0008236 serine-type peptidase activity;	IPR029058;	Alpha/Beta hydrolase fold;	OR	KOG2182	Hydrolytic enzymes of the alpha/beta hydrolase fold
NbS00010523g0001.1	RecName: Full=Pleiotropic drug resistance protein 1	--	1.594	0.0194326	Up	166.66	16.1	21	4	28	0.744	0.931	0.65	1.39	1.098	1.218	plasma membrane					GO:0016020 membrane;	GO:0005524 ATP binding; GO:1901265 nucleoside phosphate binding; GO:0001882 nucleoside binding; GO:0043167 ion binding; GO:0016817 hydrolase activity, acting on acid anhydrides; GO:0016787 hydrolase activity; GO:0000166 nucleotide binding; GO:0017111 nucleoside-triphosphatase activity; GO:0016887 ATPase activity; GO:0097159 organic cyclic compound binding; GO:1901363 heterocyclic compound binding…	IPR034001; IPR003593; IPR003439; IPR027417; IPR034003; IPR013581; IPR013525;	ATP-binding cassette transporter, PDR-like subfamily G, domain 1; AAA+ ATPase domain; ABC transporter-like; P-loop containing nucleoside triphosphate hydrolase; ATP-binding cassette transporter, PDR-like subfamily G, domain 2; Plant PDR ABC transporter associated; ABC-2 type transporter;	Q	KOG0065	Pleiotropic drug resistance proteins (PDR1-15), ABC superfamily
NbS00025701g0011.1	unnamed protein product [Vitis vinifera]	--	1.718	0.0101988	Up	107.86	0.9	1	1	1	0.624	0.765	0.827	1.463	1.248	1.097	mitochondria	K11593					GO:0097159 organic cyclic compound binding; GO:1901363 heterocyclic compound binding; GO:0005515 protein binding; GO:0005488 binding; GO:0003676 nucleic acid binding;	IPR032474; IPR032472; IPR014811; IPR003165; IPR012337; IPR003100;	Protein argonaute, N-terminal; Argonaute linker 2 domain; Argonaute, linker 1 domain; Piwi domain; Ribonuclease H-like domain; PAZ domain;	J	KOG1041	Translation initiation factor 2C (eIF-2C) and related proteins
NbS00025385g0006.1	phospholipase A1 [Capsicum annuum]	--	1.573	0.00159904	Up	44.847	2.3	1	1	1	0.756	0.712	0.868	1.243	1.195	1.236	cytoplasm				GO:0044699 single-organism process; GO:0008152 metabolic process; GO:0044238 primary metabolic process; GO:0044710 single-organism metabolic process; GO:0006629 lipid metabolic process; GO:0071704 organic substance metabolic process;			IPR002921; IPR029058;	Fungal lipase-like domain; Alpha/Beta hydrolase fold;	I	KOG4569	Predicted lipase
NbS00025385g0005.1	phytophthora-inhibited protease 1 [Solanum lycopersicum]	--	1.597	0.000775158	Up	38.704	13.2	3	3	4	0.731	0.84	0.748	1.292	1.175	1.237	cytoplasm				GO:0006508 proteolysis; GO:0008152 metabolic process; GO:0043170 macromolecule metabolic process; GO:0019538 protein metabolic process; GO:0044238 primary metabolic process; GO:0071704 organic substance metabolic process;		GO:0070011 peptidase activity, acting on L-amino acid peptides; GO:0008234 cysteine-type peptidase activity; GO:0016787 hydrolase activity; GO:0008233 peptidase activity; GO:0003824 catalytic activity;	IPR013201; IPR000668;	Cathepsin propeptide inhibitor domain (I29); Peptidase C1A, papain C-terminal;	O	KOG1543	Cysteine proteinase Cathepsin L
NbS00005945g0010.1	putative WRKY transcription factor 10 [Nicotiana tabacum]	--	3.625	0.00225831	Up	20.806	8.8	1	1	1	0.427	0.323	0.54	1.866	1.261	1.549	chloroplast				GO:0050794 regulation of cellular process; GO:0010468 regulation of gene expression; GO:0006355 regulation of transcription, DNA-templated; GO:0031326 regulation of cellular biosynthetic process; GO:0080090 regulation of primary metabolic process; GO:0060255 regulation of macromolecule metabolic process; GO:0019219 regulation of nucleobase-containing compound metabolic process; GO:0010556 regulat…		GO:0097159 organic cyclic compound binding; GO:1901363 heterocyclic compound binding; GO:0003677 DNA binding; GO:0005488 binding; GO:0001071 nucleic acid binding transcription factor activity; GO:0003676 nucleic acid binding; GO:0043565 sequence-specific DNA binding; GO:0003700 transcription factor activity, sequence-specific DNA binding;	IPR003657;	WRKY domain;
NbS00054185g0004.1	phospholipase PLDb1 [Solanum lycopersicum]	--	1.428	0.0229164	Up	94.535	10.7	9	2	13	0.786	0.934	0.761	1.278	1.01	1.255	nucleus	K01115	PLD1_2; phospholipase D1/2 [EC:3.1.4.4]	nta04144 Endocytosis; nta00564 Glycerophospholipid metabolism; nta01110 Biosynthesis of secondary metabolites; nta00565 Ether lipid metabolism; nta01100 Metabolic pathways			GO:0005515 protein binding; GO:0003824 catalytic activity; GO:0005488 binding;	IPR025202; IPR001736; IPR000008; IPR024632;	Phospholipase D-like domain; Phospholipase D/Transphosphatidylase; C2 domain; Phospholipase D, C-terminal;	I	KOG1329	Phospholipase D1
NbS00059573g0001.1	transporter-like protein [Solanum tuberosum]	--	1.829	0.00383019	Up	34.193	10.6	3	3	3	0.708	0.744	0.67	1.478	1.073	1.33	nucleus							IPR001251; IPR011074;	CRAL-TRIO lipid binding domain; CRAL/TRIO, N-terminal domain;	I	KOG1470	Phosphatidylinositol transfer protein PDR16 and related proteins
NbS00006176g0005.1	PREDICTED: REF/SRPP-like protein At1g67360-like [Vitis vinifera]	--	1.702	0.016786	Up	25.02	13.9	2	1	6	0.627	0.95	0.66	1.305	1.344	1.158	cytoplasm
NbS00018426g0019.1	JOKA2 [Nicotiana tabacum]	--	1.471	0.00244244	Up	99.007	1.9	2	2	2	0.785	0.873	0.779	1.246	1.094	1.244	nucleus	K17987					GO:0043169 cation binding; GO:0046872 metal ion binding; GO:0005515 protein binding; GO:0008270 zinc ion binding; GO:0046914 transition metal ion binding; GO:0005488 binding; GO:0043167 ion binding;	IPR000270; IPR015940; IPR032350; IPR000433; IPR009060;	PB1 domain; Ubiquitin-associated domain; Next to BRCA1, central domain; Zinc finger, ZZ-type; UBA-like;	R	KOG4582	Uncharacterized conserved protein, contains ZZ-type Zn-finger
NbS00015202g0009.1	pyruvate decarboxylase 1 [Petunia x hybrida]	--	2.196	0.00210907	Up	40.837	20	5	5	6	0.619	0.72	0.548	1.494	1.174	1.476	cytoplasm	K01568	PDC; pyruvate decarboxylase [EC:4.1.1.1]	nta01110 Biosynthesis of secondary metabolites; nta00010 Glycolysis / Gluconeogenesis; nta01100 Metabolic pathways			GO:0097159 organic cyclic compound binding; GO:1901363 heterocyclic compound binding; GO:0019842 vitamin binding; GO:0005488 binding; GO:0043167 ion binding; GO:0043169 cation binding; GO:0043168 anion binding; GO:1901681 sulfur compound binding; GO:0048037 cofactor binding; GO:0030976 thiamine pyrophosphate binding; GO:0050662 coenzyme binding; GO:0036094 small molecule binding;	IPR029035; IPR029061; IPR012001;	DHS-like NAD/FAD-binding domain; Thiamin diphosphate-binding fold; Thiamine pyrophosphate enzyme, N-terminal TPP-binding domain;	EH	KOG1184	Thiamine pyrophosphate-requiring enzyme
NbS00000554g0001.1	PPPDE putative thiol peptidase family protein [Arabidopsis thaliana]	--	1.755	0.00218845	Up	32.332	18.2	5	3	7	0.731	0.82	0.648	1.364	1.18	1.316	cytoplasm	K22763						IPR008580;	PPPDE putative peptidase domain;	S	KOG0324	Uncharacterized conserved protein
NbS00008023g0003.1	UPA18 [Capsicum annuum]	--	1.512	0.00844782	Up	34.958	3.5	1	1	1	0.746	0.91	0.747	1.28	1.271	1.082	cytoplasm						GO:0005515 protein binding; GO:0005488 binding;	IPR000008;	C2 domain;
NbS00002287g0003.1	Probable mitochondrial chaperone BCS1-B OS=Dictyostelium discoideum GN=bcsl1b PE=3 SV=1	bcsl1b	2.679	9.33992e-05	Up	61.478	8.9	5	4	7	0.548	0.57	0.506	1.577	1.32	1.453	cytoplasm						GO:0005524 ATP binding; GO:1901265 nucleoside phosphate binding; GO:0001882 nucleoside binding; GO:0043167 ion binding; GO:0000166 nucleotide binding; GO:0097159 organic cyclic compound binding; GO:1901363 heterocyclic compound binding; GO:0032549 ribonucleoside binding; GO:0097367 carbohydrate derivative binding; GO:0032553 ribonucleotide binding; GO:0005488 binding; GO:0032550 purine ribonucleo…	IPR003959; IPR003593; IPR025753; IPR027417;	ATPase, AAA-type, core; AAA+ ATPase domain; AAA-type ATPase, N-terminal domain; P-loop containing nucleoside triphosphate hydrolase;	O	KOG0743	AAA+-type ATPase
NbS00031166g0001.1	Probable carboxylesterase 17 OS=Arabidopsis thaliana GN=CXE17 PE=2 SV=1	CXE17	1.352	0.0100584	Up	53.603	35.1	11	7	16	0.821	0.952	0.795	1.234	1.091	1.147	plasma membrane				GO:0008152 metabolic process;		GO:0016787 hydrolase activity; GO:0003824 catalytic activity;	IPR029058; IPR013094;	Alpha/Beta hydrolase fold; Alpha/beta hydrolase fold-3;	V	KOG1515	Arylacetamide deacetylase
NbS00005426g0113.1	uncharacterized protein	--	1.823	0.00581098	Up	28.024	38.9	8	8	14	0.712	0.832	0.575	1.355	1.194	1.313	chloroplast
NbS00022740g0004.1	Premnaspirodiene oxygenase OS=Hyoscyamus muticus GN=CYP71D55 PE=1 SV=1	CYP71D55	1.377	0.000118702	Up	60.486	17.8	6	4	6	0.802	0.831	0.86	1.159	1.129	1.146	chloroplast				GO:0044699 single-organism process; GO:0008152 metabolic process; GO:0055114 oxidation-reduction process; GO:0044710 single-organism metabolic process;		GO:0097159 organic cyclic compound binding; GO:1901363 heterocyclic compound binding; GO:0020037 heme binding; GO:0005506 iron ion binding; GO:0046914 transition metal ion binding; GO:0003824 catalytic activity; GO:0005488 binding; GO:0043167 ion binding; GO:0043169 cation binding; GO:0046872 metal ion binding; GO:0016705 oxidoreductase activity, acting on paired donors, with incorporation or red…			Q	KOG0156	Cytochrome P450 CYP2 subfamily
NbS00002548g0012.1	Trafficking protein particle complex subunit 9 OS=Bos taurus GN=TRAPPC9 PE=2 SV=1	TRAPPC9	1.325	0.0299129	Up	131.59	9.8	9	2	10	0.854	0.792	0.947	1.056	1.303	1.077	chloroplast									U	KOG1953	Targeting complex (TRAPP) subunit
NbS00008166g0024.1	Receptor-like protein kinase FERONIA OS=Arabidopsis thaliana GN=FER PE=1 SV=1	FER	1.671	0.00198664	Up	111.55	2.9	3	3	3	0.736	0.83	0.687	1.328	1.145	1.292	plasma membrane				GO:0016310 phosphorylation; GO:0044267 cellular protein metabolic process; GO:0044238 primary metabolic process; GO:0044237 cellular metabolic process; GO:0006796 phosphate-containing compound metabolic process; GO:0071704 organic substance metabolic process; GO:0008152 metabolic process; GO:0006468 protein phosphorylation; GO:0006793 phosphorus metabolic process; GO:0044260 cellular macromolecul…		GO:0005524 ATP binding; GO:1901265 nucleoside phosphate binding; GO:0016773 phosphotransferase activity, alcohol group as acceptor; GO:0001882 nucleoside binding; GO:0043167 ion binding; GO:0004672 protein kinase activity; GO:0000166 nucleotide binding; GO:0097159 organic cyclic compound binding; GO:1901363 heterocyclic compound binding; GO:0032549 ribonucleoside binding; GO:0097367 carbohydrate …	IPR000719; IPR001245; IPR024788; IPR013320; IPR011009;	Protein kinase domain; Serine-threonine/tyrosine-protein kinase catalytic domain; Malectin-like carbohydrate-binding domain; Concanavalin A-like lectin/glucanase domain; Protein kinase-like domain;	T	KOG1187	Serine/threonine protein kinase
NbS00008166g0020.1	Protein SPIRAL1-like 1 OS=Arabidopsis thaliana GN=SP1L1 PE=2 SV=1	SP1L1	0.756	0.016953	Down	11.239	22.3	2	1	3	1.214	1.195	1.038	0.868	0.945	0.793	nucleus	K18635
NbS00000569g0019.1	DNA-binding storekeeper protein-related transcriptional regulator	--	1.483	0.0052689	Up	46.131	3.1	1	1	1	0.838	0.7	0.88	1.194	1.156	1.237	nucleus				GO:0050794 regulation of cellular process; GO:0010468 regulation of gene expression; GO:0006355 regulation of transcription, DNA-templated; GO:0031326 regulation of cellular biosynthetic process; GO:0080090 regulation of primary metabolic process; GO:0060255 regulation of macromolecule metabolic process; GO:0019219 regulation of nucleobase-containing compound metabolic process; GO:0010556 regulat…
NbC25605535g0003.1	Nuclear transport factor 2 (NTF2) family protein with RNA binding (RRM-RBD-RNP motifs) domain	--	0.702	0.0240796	Down	26.466	12.8	3	1	4	1.141	1.381	1.042	0.798	0.778	0.925	cytoplasm						GO:0097159 organic cyclic compound binding; GO:1901363 heterocyclic compound binding; GO:1901265 nucleoside phosphate binding; GO:0005488 binding; GO:0003676 nucleic acid binding; GO:0000166 nucleotide binding; GO:0036094 small molecule binding;	IPR000504; IPR012677;	RNA recognition motif domain; Nucleotide-binding alpha-beta plait domain;	T	KOG0116	RasGAP SH3 binding protein rasputin, contains NTF2 and RRM domains
NbS00001635g0018.1	Transcription factor RF2a OS=Oryza sativa subsp. japonica GN=RF2a PE=1 SV=1	RF2a	1.395	0.00583899	Up	48.473	6.1	3	3	4	0.799	0.912	0.807	1.277	1.103	1.132	nucleus				GO:0050794 regulation of cellular process; GO:0010468 regulation of gene expression; GO:0006355 regulation of transcription, DNA-templated; GO:0031326 regulation of cellular biosynthetic process; GO:0080090 regulation of primary metabolic process; GO:0060255 regulation of macromolecule metabolic process; GO:0019219 regulation of nucleobase-containing compound metabolic process; GO:0010556 regulat…		GO:0097159 organic cyclic compound binding; GO:1901363 heterocyclic compound binding; GO:0003677 DNA binding; GO:0005488 binding; GO:0001071 nucleic acid binding transcription factor activity; GO:0003676 nucleic acid binding; GO:0043565 sequence-specific DNA binding; GO:0003700 transcription factor activity, sequence-specific DNA binding;	IPR004827;	Basic-leucine zipper domain;
NbS00052711g0007.1	50S ribosomal protein L6, chloroplastic OS=Arabidopsis thaliana GN=RPL6 PE=1 SV=1	RPL6	0.765	0.0473122	Down	25.126	40.1	9	2	21	1.145	0.978	1.29	0.903	0.791	0.918	cytoplasm	K02933	RP-L6; large subunit ribosomal protein L6	nta03010 Ribosome	GO:0006518 peptide metabolic process; GO:0043043 peptide biosynthetic process; GO:0044267 cellular protein metabolic process; GO:0006807 nitrogen compound metabolic process; GO:0009058 biosynthetic process; GO:0043603 cellular amide metabolic process; GO:0044238 primary metabolic process; GO:1901566 organonitrogen compound biosynthetic process; GO:1901576 organic substance biosynthetic process; G…	GO:0005840 ribosome; GO:0043226 organelle; GO:0043229 intracellular organelle; GO:0043232 intracellular non-membrane-bounded organelle; GO:0044464 cell part; GO:0005622 intracellular; GO:0005737 cytoplasm; GO:0032991 macromolecular complex; GO:0044424 intracellular part; GO:1990904 ribonucleoprotein complex; GO:0005623 cell; GO:0030529 intracellular ribonucleoprotein complex; GO:0044444 cytoplasm…	GO:0097159 organic cyclic compound binding; GO:1901363 heterocyclic compound binding; GO:0003723 RNA binding; GO:0005488 binding; GO:0003676 nucleic acid binding; GO:0005198 structural molecule activity; GO:0003735 structural constituent of ribosome; GO:0019843 rRNA binding;	IPR020040;	Ribosomal protein L6, alpha-beta domain;	J	KOG3254	Mitochondrial/chloroplast ribosomal protein L6
NbS00061216g0001.1	Basic form of pathogenesis-related protein 1 OS=Nicotiana tabacum PE=3 SV=1	--	2.308	0.000652063	Up	20.086	37.4	5	5	15	0.629	0.65	0.54	1.568	1.251	1.38	chloroplast	K13449	PR1; pathogenesis-related protein 1	nta04626 Plant-pathogen interaction; nta04075 Plant hormone signal transduction; nta04016 MAPK signaling pathway - plant		GO:0005576 extracellular region;		IPR034111; IPR014044;	Pathogenesis-related protein 1-like, SCP domain; CAP domain;	S	KOG3017	Defense-related protein containing SCP domain
NbS00015140g0022.1	UDP-arabinose 4-epimerase 1 OS=Arabidopsis thaliana GN=MUR4 PE=1 SV=1	MUR4	1.855	0.00124346	Up	25.29	13.2	3	3	3	0.685	0.778	0.644	1.434	1.203	1.272	cytoplasm							IPR016040;	NAD(P)-binding domain;	M	KOG1371	UDP-glucose 4-epimerase/UDP-sulfoquinovose synthase
NbS00004976g0001.1	Lysine histidine transporter 1 OS=Arabidopsis thaliana GN=LHT1 PE=1 SV=1	LHT1	2.466	0.00899631	Up	39.349	9	3	3	3	0.485	0.813	0.439	1.387	1.325	1.571	plasma membrane							IPR013057;	Amino acid transporter, transmembrane domain;	E	KOG1303	Amino acid transporters
NbS00015135g0014.1	Hydroxymethylglutaryl-CoA synthase OS=Arabidopsis thaliana GN=HMGS PE=1 SV=2	HMGS	1.628	0.00849961	Up	51.249	36.1	13	1	24	0.685	0.806	0.796	1.265	1.051	1.408	cytoplasm	K01641	E2.3.3.10; hydroxymethylglutaryl-CoA synthase [EC:2.3.3.10]	nta00650 Butanoate metabolism; nta00900 Terpenoid backbone biosynthesis; nta01110 Biosynthesis of secondary metabolites; nta00072 Synthesis and degradation of ketone bodies; nta00280 Valine, leucine and isoleucine degradation; nta01100 Metabolic pathways	GO:0006720 isoprenoid metabolic process; GO:0044711 single-organism biosynthetic process; GO:0044763 single-organism cellular process; GO:0044699 single-organism process; GO:0009058 biosynthetic process; GO:0044255 cellular lipid metabolic process; GO:0044238 primary metabolic process; GO:1901576 organic substance biosynthetic process; GO:0044237 cellular metabolic process; GO:0044249 cellular bi…		GO:0004421 hydroxymethylglutaryl-CoA synthase activity; GO:0016746 transferase activity, transferring acyl groups; GO:0003824 catalytic activity; GO:0016740 transferase activity; GO:0046912 transferase activity, transferring acyl groups, acyl groups converted into alkyl on transfer;	IPR013746; IPR016039; IPR013528;	Hydroxymethylglutaryl-coenzyme A synthase C-terminal domain; Thiolase-like; Hydroxymethylglutaryl-coenzyme A synthase, N-terminal;	I	KOG1393	Hydroxymethylglutaryl-CoA synthase
NbS00013552g0018.1	GN=BH0283 PE=3 SV=1	BH0283	1.685	0.0123204	Up	31.407	32.6	7	7	11	0.724	0.908	0.604	1.324	1.171	1.273	cytoplasm				GO:0009058 biosynthetic process; GO:0008152 metabolic process;		GO:0003824 catalytic activity;			R	KOG3033	Predicted PhzC/PhzF-type epimerase
NbS00013593g0005.1	Homeobox-leucine zipper protein ATHB-6 OS=Arabidopsis thaliana GN=ATHB-6 PE=1 SV=1	ATHB-6	1.341	0.0396903	Up	38.909	2	1	1	1	0.802	0.822	0.943	1.177	0.976	1.29	nucleus	K09338			GO:0050794 regulation of cellular process; GO:0010468 regulation of gene expression; GO:0006355 regulation of transcription, DNA-templated; GO:0031326 regulation of cellular biosynthetic process; GO:0080090 regulation of primary metabolic process; GO:0060255 regulation of macromolecule metabolic process; GO:0019219 regulation of nucleobase-containing compound metabolic process; GO:0010556 regulat…		GO:0097159 organic cyclic compound binding; GO:1901363 heterocyclic compound binding; GO:0003677 DNA binding; GO:0005488 binding; GO:0001071 nucleic acid binding transcription factor activity; GO:0003676 nucleic acid binding; GO:0043565 sequence-specific DNA binding; GO:0003700 transcription factor activity, sequence-specific DNA binding;	IPR001356; IPR009057; IPR003106;	Homeobox domain; Homeobox domain-like; Leucine zipper, homeobox-associated;	K	KOG0483	Transcription factor HEX, contains HOX and HALZ domains
NbS00016724g0009.1	tetraspanin8	--	1.484	0.0296445	Up	30.11	3.4	1	1	1	0.731	1.018	0.683	1.174	1.21	1.225	plasma membrane					GO:0031224 intrinsic component of membrane; GO:0016020 membrane; GO:0016021 integral component of membrane; GO:0044425 membrane part;		IPR027361;	Nicotinic acetylcholine-gated receptor, transmembrane domain;
NbS00006644g0116.1	uncharacterized protein	--	1.402	0.00284977	Up	120.9	7.8	7	7	7	0.872	0.806	0.82	1.255	1.072	1.176	nucleus	K11593					GO:0097159 organic cyclic compound binding; GO:1901363 heterocyclic compound binding; GO:0005515 protein binding; GO:0005488 binding; GO:0003676 nucleic acid binding;	IPR032472; IPR014811; IPR032474; IPR003165; IPR012337; IPR003100;	Argonaute linker 2 domain; Argonaute, linker 1 domain; Protein argonaute, N-terminal; Piwi domain; Ribonuclease H-like domain; PAZ domain;	J	KOG1041	Translation initiation factor 2C (eIF-2C) and related proteins
NbS00058503g0006.1	Cellulose synthase-like protein H1 OS=Oryza sativa subsp. japonica GN=CSLH1 PE=2 SV=2	CSLH1	0.652	0.00031672	Down	80.073	3.4	3	3	3	1.271	1.248	1.144	0.82	0.772	0.796	plasma membrane				GO:0016051 carbohydrate biosynthetic process; GO:0044711 single-organism biosynthetic process; GO:0006073 cellular glucan metabolic process; GO:0000271 polysaccharide biosynthetic process; GO:0030243 cellulose metabolic process; GO:0044042 glucan metabolic process; GO:0044763 single-organism cellular process; GO:0044699 single-organism process; GO:0033692 cellular polysaccharide biosynthetic proc…	GO:0016020 membrane;	GO:0016759 cellulose synthase activity; GO:0016758 transferase activity, transferring hexosyl groups; GO:0003824 catalytic activity; GO:0035251 UDP-glucosyltransferase activity; GO:0016760 cellulose synthase (UDP-forming) activity; GO:0008194 UDP-glycosyltransferase activity; GO:0046527 glucosyltransferase activity; GO:0016757 transferase activity, transferring glycosyl groups; GO:0016740 transfe…	IPR029044;	Nucleotide-diphospho-sugar transferases;
NbS00015594g0020.1	Glucan endo-1,3-beta-glucosidase 7 OS=Arabidopsis thaliana GN=At4g34480 PE=1 SV=2	At4g34480	1.46	0.00207987	Up	50.556	6.7	3	3	3	0.83	0.877	0.742	1.156	1.178	1.241	vacuolar membrane				GO:0008152 metabolic process; GO:0005975 carbohydrate metabolic process; GO:0044238 primary metabolic process; GO:0071704 organic substance metabolic process;		GO:0004553 hydrolase activity, hydrolyzing O-glycosyl compounds; GO:0016787 hydrolase activity; GO:0003824 catalytic activity; GO:0016798 hydrolase activity, acting on glycosyl bonds;	IPR012946; IPR017853; IPR013781;	X8 domain; Glycoside hydrolase superfamily; Glycoside hydrolase, catalytic domain;
NbS00006011g0007.1	Lysosomal beta glucosidase OS=Dictyostelium discoideum GN=gluA PE=1 SV=2	gluA	0.751	0.0101263	Down	65.761	26.4	13	1	16	1.117	1.252	1.09	0.946	0.818	0.834	cytoplasm	K05349	bglX; beta-glucosidase [EC:3.2.1.21]	nta00460 Cyanoamino acid metabolism; nta00940 Phenylpropanoid biosynthesis; nta01110 Biosynthesis of secondary metabolites; nta00500 Starch and sucrose metabolism; nta01100 Metabolic pathways	GO:0008152 metabolic process; GO:0005975 carbohydrate metabolic process; GO:0044238 primary metabolic process; GO:0071704 organic substance metabolic process;		GO:0004553 hydrolase activity, hydrolyzing O-glycosyl compounds; GO:0016787 hydrolase activity; GO:0003824 catalytic activity; GO:0016798 hydrolase activity, acting on glycosyl bonds;	IPR002772; IPR001764; IPR017853;	Glycoside hydrolase family 3 C-terminal domain; Glycoside hydrolase, family 3, N-terminal; Glycoside hydrolase superfamily;
NbS00022757g0014.1	Putative methyltransferase DDB_G0268948 OS=Dictyostelium discoideum GN=DDB_G0268948 PE=1 SV=2	DDB_G0268948	1.459	0.0270136	Up	29.975	56.3	11	11	17	0.782	0.952	0.716	1.37	1.094	1.11	chloroplast				GO:0008152 metabolic process;		GO:0016741 transferase activity, transferring one-carbon groups; GO:0008168 methyltransferase activity; GO:0003824 catalytic activity; GO:0016740 transferase activity;	IPR029063; IPR013216;	S-adenosyl-L-methionine-dependent methyltransferase; Methyltransferase type 11;	R	KOG3010	Methyltransferase
NbS00013780g0007.1	Suberization-associated anionic peroxidase OS=Solanum tuberosum PE=2 SV=2	--	1.624	0.0162846	Up	38.344	20.7	7	4	7	0.696	0.969	0.659	1.339	1.193	1.243	chloroplast	K00430	E1.11.1.7; peroxidase [EC:1.11.1.7]	nta00940 Phenylpropanoid biosynthesis; nta01110 Biosynthesis of secondary metabolites; nta01100 Metabolic pathways	GO:0008152 metabolic process; GO:0042743 hydrogen peroxide metabolic process; GO:0006950 response to stress; GO:0072593 reactive oxygen species metabolic process; GO:0055114 oxidation-reduction process; GO:0044710 single-organism metabolic process; GO:0006979 response to oxidative stress; GO:0044699 single-organism process; GO:0044248 cellular catabolic process; GO:0050896 response to stimulus; G…		GO:0097159 organic cyclic compound binding; GO:1901363 heterocyclic compound binding; GO:0020037 heme binding; GO:0003824 catalytic activity; GO:0005488 binding; GO:0016209 antioxidant activity; GO:0004601 peroxidase activity; GO:0046906 tetrapyrrole binding; GO:0016491 oxidoreductase activity; GO:0016684 oxidoreductase activity, acting on peroxide as acceptor;	IPR033905; IPR002016;	Secretory peroxidase; Haem peroxidase, plant/fungal/bacterial;
NbS00000696g0109.1	uncharacterized protein	--	1.617	0.00139703	Up	32.11	21.6	6	2	6	0.717	0.814	0.768	1.293	1.122	1.302	cytoplasm							IPR001107;	Band 7 domain;	C	KOG2620	Prohibitins and stomatins of the PID superfamily
NbS00002847g0001.1	Cell division protein FtsZ homolog 2-2, chloroplastic OS=Arabidopsis thaliana GN=FTSZ2-2 PE=1 SV=1	FTSZ2-2	1.329	0.0202457	Up	36.897	11.4	2	1	3	0.946	0.813	0.827	1.138	1.267	1.033	nucleus						GO:1901265 nucleoside phosphate binding; GO:0001882 nucleoside binding; GO:0043167 ion binding; GO:0016817 hydrolase activity, acting on acid anhydrides; GO:0016787 hydrolase activity; GO:0000166 nucleotide binding; GO:0017111 nucleoside-triphosphatase activity; GO:0097159 organic cyclic compound binding; GO:1901363 heterocyclic compound binding; GO:0032549 ribonucleoside binding; GO:0097367 carb…	IPR024757; IPR003008; IPR018316; IPR008280;	Cell division protein FtsZ, C-terminal; Tubulin/FtsZ, GTPase domain; Tubulin/FtsZ, 2-layer sandwich domain; Tubulin/FtsZ, C-terminal;
NbS00005981g0122.1	uncharacterized protein	--	1.507	0.00956526	Up	102.13	8.8	8	1	8	0.803	0.906	0.693	1.183	1.129	1.308	cytoplasm	K15718	LOX1_5; linoleate 9S-lipoxygenase [EC:1.13.11.58]	nta00591 Linoleic acid metabolism	GO:0044699 single-organism process; GO:0008152 metabolic process; GO:0055114 oxidation-reduction process; GO:0044710 single-organism metabolic process;		GO:0016702 oxidoreductase activity, acting on single donors with incorporation of molecular oxygen, incorporation of two atoms of oxygen; GO:0016701 oxidoreductase activity, acting on single donors with incorporation of molecular oxygen; GO:0003824 catalytic activity; GO:0005488 binding; GO:0051213 dioxygenase activity; GO:0043167 ion binding; GO:0043169 cation binding; GO:0046872 metal ion bindi…	IPR027433; IPR001024; IPR013819;	Lipoxygenase, domain 3; PLAT/LH2 domain; Lipoxygenase, C-terminal;
NbS00041385g0001.1	BEL1-like homeodomain protein 1 OS=Arabidopsis thaliana GN=BLH1 PE=1 SV=1	BLH1	1.318	0.00437937	Up	78.76	3.5	2	2	2	0.908	0.902	0.79	1.126	1.177	1.123	nucleus				GO:0050794 regulation of cellular process; GO:0010468 regulation of gene expression; GO:0006355 regulation of transcription, DNA-templated; GO:0031326 regulation of cellular biosynthetic process; GO:0080090 regulation of primary metabolic process; GO:0060255 regulation of macromolecule metabolic process; GO:0019219 regulation of nucleobase-containing compound metabolic process; GO:0010556 regulat…		GO:0097159 organic cyclic compound binding; GO:1901363 heterocyclic compound binding; GO:0003677 DNA binding; GO:0005488 binding; GO:0003676 nucleic acid binding;	IPR001356; IPR009057; IPR008422; IPR006563;	Homeobox domain; Homeobox domain-like; Homeobox KN domain; POX domain;	K	KOG0773	Transcription factor MEIS1 and related HOX domain proteins
NbS00019858g0012.1	Long chain acyl-CoA synthetase 8 OS=Arabidopsis thaliana GN=LACS8 PE=2 SV=1	LACS8	1.326	0.0298917	Up	80.339	21.4	11	10	15	0.82	1.006	0.774	1.231	1.102	1.114	plasma membrane	K01897	ACSL; long-chain acyl-CoA synthetase [EC:6.2.1.3]	nta04146 Peroxisome; nta00071 Fatty acid degradation; nta01212 Fatty acid metabolism; nta00061 Fatty acid biosynthesis; nta01100 Metabolic pathways	GO:0008152 metabolic process;		GO:0003824 catalytic activity;	IPR000873;	AMP-dependent synthetase/ligase;	I	KOG1180	Acyl-CoA synthetase
NbS00002389g0014.1	Momilactone A synthase OS=Oryza sativa subsp. japonica GN=Os04g0179200 PE=2 SV=1	Os04g0179200	1.839	0.00312273	Up	41.791	2.6	1	1	1	0.649	0.833	0.638	1.382	1.193	1.324	chloroplast							IPR016040;	NAD(P)-binding domain;	R	KOG0725	Reductases with broad range of substrate specificities
NbS00043029g0003.1	Putative UDP-glucose flavonoid 3-O-glucosyltransferase 3 OS=Fragaria ananassa GN=GT3 PE=2 SV=1	UFGT3	2.114	0.003156	Up	53.746	4.6	2	2	2	0.589	0.802	0.542	1.336	1.346	1.405	nucleus				GO:0008152 metabolic process;		GO:0016757 transferase activity, transferring glycosyl groups; GO:0016758 transferase activity, transferring hexosyl groups; GO:0003824 catalytic activity; GO:0016740 transferase activity;			GC	KOG1192	UDP-glucuronosyl and UDP-glucosyl transferase
NbS00011558g0007.1	alpha/beta-Hydrolases superfamily protein	--	2.28	0.00238112	Up	12.8	8	1	1	3	0.576	0.735	0.52	1.449	1.22	1.506	chloroplast							IPR029058;	Alpha/Beta hydrolase fold;	I	KOG4178	Soluble epoxide hydrolase
NbS00024411g0009.1	Acidic endochitinase Q OS=Nicotiana tabacum PE=1 SV=1	--	1.39	0.0210016	Up	27.692	26.1	4	4	17	0.868	0.956	0.71	1.164	1.129	1.228	nucleus	K20547	CHIB; basic endochitinase B [EC:3.2.1.14]	nta00520 Amino sugar and nucleotide sugar metabolism; nta04016 MAPK signaling pathway - plant; nta01100 Metabolic pathways	GO:1901071 glucosamine-containing compound metabolic process; GO:0006030 chitin metabolic process; GO:0044036 cell wall macromolecule metabolic process; GO:0006026 aminoglycan catabolic process; GO:1901136 carbohydrate derivative catabolic process; GO:0006807 nitrogen compound metabolic process; GO:0006032 chitin catabolic process; GO:0005975 carbohydrate metabolic process; GO:0044238 primary met…		GO:0004553 hydrolase activity, hydrolyzing O-glycosyl compounds; GO:0016787 hydrolase activity; GO:0004568 chitinase activity; GO:0003824 catalytic activity; GO:0016798 hydrolase activity, acting on glycosyl bonds;	IPR023346; IPR000726;	Lysozyme-like domain; Glycoside hydrolase, family 19, catalytic;	R	KOG4742	Predicted chitinase
NbS00004569g0029.1	GN=DET1 PE=1 SV=1	DET1	1.496	0.00581862	Up	36.042	3.5	1	1	1	0.729	0.91	0.778	1.293	1.182	1.141	cytoplasm				GO:0008152 metabolic process;		GO:0003824 catalytic activity;
NbS00010129g0001.1	Glucan endo-1,3-beta-glucosidase, acidic isoform GI9 OS=Nicotiana tabacum GN=PR2 PE=1 SV=1	PR2	1.852	0.00495594	Up	35.249	33	8	7	33	0.684	0.818	0.582	1.366	1.158	1.336	cytoplasm				GO:0008152 metabolic process; GO:0005975 carbohydrate metabolic process; GO:0044238 primary metabolic process; GO:0071704 organic substance metabolic process;		GO:0004553 hydrolase activity, hydrolyzing O-glycosyl compounds; GO:0016787 hydrolase activity; GO:0003824 catalytic activity; GO:0016798 hydrolase activity, acting on glycosyl bonds;	IPR017853; IPR013781;	Glycoside hydrolase superfamily; Glycoside hydrolase, catalytic domain;
NbS00057576g0008.1	unknown [Arabidopsis thaliana]	--	1.991	0.0134444	Up	27.787	18.7	5	1	5	0.59	0.902	0.524	1.417	1.242	1.354	cytoplasm				GO:0045184 establishment of protein localization; GO:0006810 transport; GO:0046907 intracellular transport; GO:0070727 cellular macromolecule localization; GO:0051649 establishment of localization in cell; GO:0016192 vesicle-mediated transport; GO:0006886 intracellular protein transport; GO:0071702 organic substance transport; GO:0008104 protein localization; GO:0033036 macromolecule localization…	GO:0030658 transport vesicle membrane; GO:0016020 membrane; GO:0030130 clathrin coat of trans-Golgi network vesicle; GO:0031410 cytoplasmic vesicle; GO:0031090 organelle membrane; GO:0098796 membrane protein complex; GO:0071944 cell periphery; GO:0031982 vesicle; GO:0030660 Golgi-associated vesicle membrane; GO:0005737 cytoplasm; GO:0044433 cytoplasmic vesicle part; GO:0032991 macromolecular comp…	GO:0005198 structural molecule activity;
NbS00022307g0013.1	Heat shock cognate 70 kDa protein, putative, expressed [Oryza sativa Japonica Group]	--	1.938	0.00170165	Up	58.31	33	15	1	49	0.71	0.74	0.594	1.419	1.176	1.367	cytoplasm	K03283	HSPA1s; heat shock 70kDa protein 1/2/6/8	nta04144 Endocytosis; nta03040 Spliceosome; nta04141 Protein processing in endoplasmic reticulum				IPR029048; IPR029047;	Heat shock protein 70kD, C-terminal domain; Heat shock protein 70kD, peptide-binding domain;	O	KOG0101	Molecular chaperones HSP70/HSC70, HSP70 superfamily
NbS00007276g0008.1	PREDICTED: GTP-binding protein TypA/BipA homolog isoform 1 [Vitis vinifera]	--	0.746	0.0039935	Down	74.952	37.6	20	20	25	1.198	1.072	1.176	0.805	0.91	0.854	chloroplast	K06207					GO:1901265 nucleoside phosphate binding; GO:0001882 nucleoside binding; GO:0043167 ion binding; GO:0016817 hydrolase activity, acting on acid anhydrides; GO:0016787 hydrolase activity; GO:0000166 nucleotide binding; GO:0017111 nucleoside-triphosphatase activity; GO:0097159 organic cyclic compound binding; GO:1901363 heterocyclic compound binding; GO:0032549 ribonucleoside binding; GO:0097367 carb…	IPR005225; IPR004161; IPR000640; IPR027417; IPR000795; IPR009022; IPR009000;	Small GTP-binding protein domain; Translation elongation factor EFTu-like, domain 2; Translation elongation factor EFG, V domain; P-loop containing nucleoside triphosphate hydrolase; Transcription factor, GTP-binding domain; Elongation factor G, III-V domain; Translation protein, beta-barrel domain;	J	KOG0462	Elongation factor-type GTP-binding protein
NbS00048114g0005.1	PREDICTED: protein PLASTID MOVEMENT IMPAIRED 2-like [Vitis vinifera]	--	0.746	0.0199587	Down	72.314	7.3	4	1	4	1.242	1.176	1.042	0.825	0.793	0.962	cytoplasm
NbS00015835g0013.1	predicted protein [Populus trichocarpa]	--	1.351	0.0459005	Up	49.366	2.5	1	1	1	0.963	0.764	0.828	1.341	1.059	1.053	chloroplast							IPR028098;	Glycosyltransferase subfamily 4-like, N-terminal domain;	MOI	KOG1111	N-acetylglucosaminyltransferase complex, subunit PIG-A/SPT14, required for phosphatidylinositol biosynthesis/Sulfolipid synthase
NbS00002661g0001.1	PPPDE putative thiol peptidase family protein [Arabidopsis thaliana]	--	1.683	0.00288649	Up	32.636	36.4	7	5	7	0.74	0.824	0.658	1.246	1.145	1.349	cytoplasm	K22763						IPR008580;	PPPDE putative peptidase domain;	S	KOG0324	Uncharacterized conserved protein
NbS00055951g0003.1	HMG-CoA synthase [Nicotiana langsdorffii x Nicotiana sanderae]	--	1.416	0.0171762	Up	46.298	17.5	6	1	12	0.742	0.875	0.88	1.307	1.195	1.034	cytoplasm				GO:0006720 isoprenoid metabolic process; GO:0044711 single-organism biosynthetic process; GO:0044763 single-organism cellular process; GO:0044699 single-organism process; GO:0009058 biosynthetic process; GO:0044255 cellular lipid metabolic process; GO:0044238 primary metabolic process; GO:1901576 organic substance biosynthetic process; GO:0044237 cellular metabolic process; GO:0044249 cellular bi…		GO:0004421 hydroxymethylglutaryl-CoA synthase activity; GO:0016746 transferase activity, transferring acyl groups; GO:0003824 catalytic activity; GO:0016740 transferase activity; GO:0046912 transferase activity, transferring acyl groups, acyl groups converted into alkyl on transfer;	IPR016039; IPR013746; IPR013528;	Thiolase-like; Hydroxymethylglutaryl-coenzyme A synthase C-terminal domain; Hydroxymethylglutaryl-coenzyme A synthase, N-terminal;	I	KOG1393	Hydroxymethylglutaryl-CoA synthase
NbS00019970g0003.1	adenylyl-sulfate reductase [Solanum lycopersicum]	--	0.745	0.0183266	Down	51.18	24.2	8	5	9	1.245	1.222	0.989	0.876	0.863	0.837	chloroplast	K05907	APR; adenylyl-sulfate reductase (glutathione) [EC:1.8.4.9]	nta00920 Sulfur metabolism; nta01100 Metabolic pathways	GO:0050794 regulation of cellular process; GO:0006790 sulfur compound metabolic process; GO:0065008 regulation of biological quality; GO:0055114 oxidation-reduction process; GO:0045454 cell redox homeostasis; GO:0044763 single-organism cellular process; GO:0019725 cellular homeostasis; GO:0044699 single-organism process; GO:0044237 cellular metabolic process; GO:0019419 sulfate reduction; GO:0042…		GO:0016667 oxidoreductase activity, acting on a sulfur group of donors; GO:0016671 oxidoreductase activity, acting on a sulfur group of donors, disulfide as acceptor; GO:0003824 catalytic activity; GO:0016491 oxidoreductase activity;	IPR014729; IPR002500; IPR012336; IPR013766;	Rossmann-like alpha/beta/alpha sandwich fold; Phosphoadenosine phosphosulphate reductase; Thioredoxin-like fold; Thioredoxin domain;	O	KOG0191	Thioredoxin/protein disulfide isomerase
NbS00013764g0007.1	RecName: Full=Catalase isozyme 1	--	1.66	0.0113687	Up	52.711	45.3	18	14	46	0.746	0.904	0.624	1.374	1.188	1.212	cytoplasm	K03781	katE; catalase [EC:1.11.1.6]	nta00380 Tryptophan metabolism; nta04146 Peroxisome; nta01200 Carbon metabolism; nta00630 Glyoxylate and dicarboxylate metabolism; nta01110 Biosynthesis of secondary metabolites; nta04016 MAPK signaling pathway - plant; nta01100 Metabolic pathways	GO:0008152 metabolic process; GO:0006950 response to stress; GO:0055114 oxidation-reduction process; GO:0044710 single-organism metabolic process; GO:0006979 response to oxidative stress; GO:0044699 single-organism process; GO:0050896 response to stimulus;		GO:0097159 organic cyclic compound binding; GO:1901363 heterocyclic compound binding; GO:0020037 heme binding; GO:0003824 catalytic activity; GO:0005488 binding; GO:0016209 antioxidant activity; GO:0004096 catalase activity; GO:0004601 peroxidase activity; GO:0046906 tetrapyrrole binding; GO:0016491 oxidoreductase activity; GO:0016684 oxidoreductase activity, acting on peroxide as acceptor;	IPR020835; IPR011614; IPR010582;	Catalase-like domain; Catalase core domain; Catalase immune-responsive domain;	P	KOG0047	Catalase
NbS00019498g0011.1	zinc transporter-like precursor [Solanum lycopersicum]	--	1.719	0.0223133	Up	40.795	6.1	2	2	2	0.909	0.762	0.541	1.247	1.344	1.211	plasma membrane	K14709			GO:0006810 transport; GO:0055085 transmembrane transport; GO:0006812 cation transport; GO:0030001 metal ion transport; GO:0006811 ion transport; GO:0051179 localization; GO:0051234 establishment of localization;	GO:0016020 membrane;	GO:0046873 metal ion transmembrane transporter activity; GO:0015075 ion transmembrane transporter activity; GO:0022892 substrate-specific transporter activity; GO:0022890 inorganic cation transmembrane transporter activity; GO:0008324 cation transmembrane transporter activity; GO:0022891 substrate-specific transmembrane transporter activity; GO:0005215 transporter activity; GO:0022857 transmembra…			P	KOG1558	Fe2+/Zn2+ regulated transporter
NbS00059145g0001.1	calcium-dependent protein kinase 8 [Nicotiana tabacum]	--	1.323	0.0452879	Up	59.928	12.3	6	4	6	0.828	1.002	0.76	1.267	1.052	1.108	chloroplast	K13412	CPK; calcium-dependent protein kinase [EC:2.7.11.1]	nta04626 Plant-pathogen interaction	GO:0016310 phosphorylation; GO:0044267 cellular protein metabolic process; GO:0044238 primary metabolic process; GO:0044237 cellular metabolic process; GO:0006796 phosphate-containing compound metabolic process; GO:0071704 organic substance metabolic process; GO:0008152 metabolic process; GO:0006468 protein phosphorylation; GO:0006793 phosphorus metabolic process; GO:0044260 cellular macromolecul…		GO:0005524 ATP binding; GO:1901265 nucleoside phosphate binding; GO:0016773 phosphotransferase activity, alcohol group as acceptor; GO:0001882 nucleoside binding; GO:0043167 ion binding; GO:0004672 protein kinase activity; GO:0000166 nucleotide binding; GO:0097159 organic cyclic compound binding; GO:1901363 heterocyclic compound binding; GO:0032549 ribonucleoside binding; GO:0097367 carbohydrate …	IPR000719; IPR011992; IPR002048; IPR011009;	Protein kinase domain; EF-hand domain pair; EF-hand domain; Protein kinase-like domain;	T	KOG0032	Ca2+/calmodulin-dependent protein kinase, EF-Hand protein superfamily
NbS00012245g0004.1	hypothetical protein VITISV_043600 [Vitis vinifera]	--	0.615	0.00391616	Down	18.15	9.9	2	1	2	1.171	1.39	1.196	0.716	0.727	0.866	nucleus				GO:0050794 regulation of cellular process; GO:0060255 regulation of macromolecule metabolic process; GO:0019219 regulation of nucleobase-containing compound metabolic process; GO:0009891 positive regulation of biosynthetic process; GO:2001141 regulation of RNA biosynthetic process; GO:0009893 positive regulation of metabolic process; GO:0051173 positive regulation of nitrogen compound metabolic p…	GO:0043226 organelle; GO:0043231 intracellular membrane-bounded organelle; GO:0043229 intracellular organelle; GO:0005634 nucleus; GO:0044464 cell part; GO:0005622 intracellular; GO:0044424 intracellular part; GO:0043227 membrane-bounded organelle; GO:0005623 cell;	GO:0097159 organic cyclic compound binding; GO:1901363 heterocyclic compound binding; GO:0003677 DNA binding; GO:0046914 transition metal ion binding; GO:0005488 binding; GO:0043167 ion binding; GO:0003676 nucleic acid binding; GO:0046872 metal ion binding; GO:0043169 cation binding; GO:0008270 zinc ion binding;	IPR008013;	GATA-type transcription activator, N-terminal;
NbS00001343g0001.1	hypothetical protein [Nicotiana benthamiana]	--	1.842	0.0402113	Up	8.949	15	1	1	1	0.666	0.686	0.755	1.648	0.87	1.363	nucleus
NbS00058528g0003.1	predicted protein [Populus trichocarpa]	--	1.351	0.018468	Up	28.595	7.9	2	2	3	0.883	0.756	0.916	1.241	1.04	1.17	nucleus
NbS00024994g0004.1	CYP92A2v4 [Nicotiana tabacum]	--	1.638	0.00144956	Up	59.566	11.5	5	5	6	0.715	0.748	0.79	1.34	1.106	1.245	chloroplast				GO:0044699 single-organism process; GO:0008152 metabolic process; GO:0055114 oxidation-reduction process; GO:0044710 single-organism metabolic process;		GO:0097159 organic cyclic compound binding; GO:1901363 heterocyclic compound binding; GO:0020037 heme binding; GO:0005506 iron ion binding; GO:0046914 transition metal ion binding; GO:0003824 catalytic activity; GO:0005488 binding; GO:0043167 ion binding; GO:0043169 cation binding; GO:0046872 metal ion binding; GO:0016705 oxidoreductase activity, acting on paired donors, with incorporation or red…			Q	KOG0156	Cytochrome P450 CYP2 subfamily
NbS00005496g0008.1	PREDICTED: uncharacterized protein LOC100241227 [Vitis vinifera]	--	0.741	0.0484976	Down	36.879	11.9	3	1	3	1.278	0.979	1.208	0.808	0.976	0.785	nucleus						GO:0097159 organic cyclic compound binding; GO:1901363 heterocyclic compound binding; GO:0003677 DNA binding; GO:0046914 transition metal ion binding; GO:0005488 binding; GO:0043167 ion binding; GO:0003676 nucleic acid binding; GO:0046872 metal ion binding; GO:0043169 cation binding; GO:0008270 zinc ion binding;	IPR001005; IPR009057; IPR001878; IPR006447;	SANT/Myb domain; Homeobox domain-like; Zinc finger, CCHC-type; Myb domain, plants;	O	KOG0724	Zuotin and related molecular chaperones (DnaJ superfamily), contains DNA-binding domains
NbS00020916g0008.1	Nucleotide pyrophosphatase/phosphodiesterase [Medicago truncatula]	--	1.554	0.00604671	Up	71.163	15.3	8	2	12	0.729	0.916	0.717	1.295	1.188	1.188	extracellular	K22390					GO:0003993 acid phosphatase activity; GO:0042578 phosphoric ester hydrolase activity; GO:0003824 catalytic activity; GO:0016791 phosphatase activity; GO:0005488 binding; GO:0016788 hydrolase activity, acting on ester bonds; GO:0043167 ion binding; GO:0043169 cation binding; GO:0046872 metal ion binding; GO:0016787 hydrolase activity;	IPR029052; IPR015914; IPR004843; IPR025733; IPR008963;	Metallo-dependent phosphatase-like; Purple acid phosphatase, N-terminal; Calcineurin-like phosphoesterase domain, ApaH type; Iron/zinc purple acid phosphatase-like C-terminal domain; Purple acid phosphatase-like, N-terminal;	G	KOG1378	Purple acid phosphatase
NbS00003599g0201.1	uncharacterized protein	--	1.48	0.0199786	Up	54.862	8.2	3	3	4	0.742	0.953	0.738	1.357	1.113	1.132	cytoplasm						GO:0016746 transferase activity, transferring acyl groups; GO:0016747 transferase activity, transferring acyl groups other than amino-acyl groups; GO:0003824 catalytic activity; GO:0016740 transferase activity;	IPR023213;	Chloramphenicol acetyltransferase-like domain;
NbS00023129g0101.1	uncharacterized protein	--	1.407	0.0216472	Up	36.504	29.7	8	5	14	0.845	0.921	0.709	1.267	1.05	1.166	cytoplasm	K05933	E1.14.17.4; aminocyclopropanecarboxylate oxidase [EC:1.14.17.4]	nta00270 Cysteine and methionine metabolism; nta01110 Biosynthesis of secondary metabolites; nta01100 Metabolic pathways	GO:0044699 single-organism process; GO:0008152 metabolic process; GO:0055114 oxidation-reduction process; GO:0044710 single-organism metabolic process;		GO:0003824 catalytic activity; GO:0016491 oxidoreductase activity;	IPR005123; IPR027443; IPR026992;	Oxoglutarate/iron-dependent dioxygenase; Isopenicillin N synthase-like; Non-haem dioxygenase N-terminal domain;	QR	KOG0143	Iron/ascorbate family oxidoreductases
NbS00000722g0002.1	ubiquitin-conjugating enzyme variant, putative [Ricinus communis]	--	0.357	0.0116053	Down	37.408	7.1	2	2	3	1.713	1.164	1.581	0.366	0.751	0.473	chloroplast	K20417						IPR019547;	B domain of TMEM189, localisation domain;	O	KOG3011	Ubiquitin-conjugating enzyme
NbS00055581g0001.1	Chain A, 5-Epi-Aristolochene Synthase From Nicotiana Tabacum	--	3.735	0.000417595	Up	65.095	15.9	7	1	10	0.434	0.462	0.365	1.642	1.283	1.785	cytoskeleton	K15804	EAS; 5-epiaristolochene synthase [EC:4.2.3.61]	nta00909 Sesquiterpenoid and triterpenoid biosynthesis	GO:0008152 metabolic process;		GO:0000287 magnesium ion binding; GO:0003824 catalytic activity; GO:0010333 terpene synthase activity; GO:0005488 binding; GO:0043167 ion binding; GO:0046872 metal ion binding; GO:0043169 cation binding; GO:0016829 lyase activity; GO:0016838 carbon-oxygen lyase activity, acting on phosphates; GO:0016835 carbon-oxygen lyase activity;	IPR005630; IPR008949; IPR008930; IPR001906;	Terpene synthase, metal-binding domain; Isoprenoid synthase domain; Terpenoid cyclases/protein prenyltransferase alpha-alpha toroid; Terpene synthase, N-terminal domain;
NbS00010282g0017.1	beta-fructofuranosidase [Nicotiana tabacum]	--	1.74	0.0252535	Up	58.462	17.8	8	6	10	0.669	0.938	0.595	1.498	1.114	1.219	vacuolar membrane				GO:0008152 metabolic process; GO:0005975 carbohydrate metabolic process; GO:0044238 primary metabolic process; GO:0071704 organic substance metabolic process;		GO:0004553 hydrolase activity, hydrolyzing O-glycosyl compounds; GO:0016787 hydrolase activity; GO:0003824 catalytic activity; GO:0016798 hydrolase activity, acting on glycosyl bonds;	IPR013148; IPR023296; IPR013189; IPR013320;	Glycosyl hydrolase family 32, N-terminal; Glycosyl hydrolase, five-bladed beta-propellor domain; Glycosyl hydrolase family 32, C-terminal; Concanavalin A-like lectin/glucanase domain;	G	KOG0228	Beta-fructofuranosidase (invertase)
NbS00053736g0004.1	alternative oxidase [Nicotiana tabacum]	--	2.318	0.000786432	Up	39.795	27.5	8	2	9	0.635	0.642	0.531	1.561	1.234	1.396	mitochondria	K17893			GO:0044699 single-organism process; GO:0008152 metabolic process; GO:0055114 oxidation-reduction process; GO:0044710 single-organism metabolic process;		GO:0016682 oxidoreductase activity, acting on diphenols and related substances as donors, oxygen as acceptor; GO:0016679 oxidoreductase activity, acting on diphenols and related substances as donors; GO:0003824 catalytic activity; GO:0009916 alternative oxidase activity; GO:0016491 oxidoreductase activity;
NbS00001174g0003.1	alanine aminotransferase [Capsicum annuum]	--	1.451	0.00546554	Up	58.345	46.6	20	3	29	0.789	0.919	0.737	1.222	1.191	1.134	mitochondria	K00814	GPT; alanine transaminase [EC:2.6.1.2]	nta01200 Carbon metabolism; nta00250 Alanine, aspartate and glutamate metabolism; nta01230 Biosynthesis of amino acids; nta00710 Carbon fixation in photosynthetic organisms; nta00220 Arginine biosynthesis; nta01210 2-Oxocarboxylic acid metabolism; nta01100 Metabolic pathways	GO:0009058 biosynthetic process; GO:0008152 metabolic process;		GO:0097159 organic cyclic compound binding; GO:1901363 heterocyclic compound binding; GO:0003824 catalytic activity; GO:0005488 binding; GO:0043167 ion binding; GO:0043168 anion binding; GO:0048037 cofactor binding; GO:0030170 pyridoxal phosphate binding;	IPR015424; IPR004839; IPR015421; IPR015422;	Pyridoxal phosphate-dependent transferase; Aminotransferase, class I/classII; Pyridoxal phosphate-dependent transferase, major region, subdomain 1; Pyridoxal phosphate-dependent transferase, major region, subdomain 2;	E	KOG0258	Alanine aminotransferase
NbS00061478g0003.1	monosaccharid transporter [Nicotiana tabacum]	--	1.604	0.0478548	Up	57.716	3.3	2	2	2	0.754	0.988	0.574	1.379	1.066	1.269	plasma membrane				GO:0006810 transport; GO:0055085 transmembrane transport; GO:0051179 localization; GO:0051234 establishment of localization;	GO:0031224 intrinsic component of membrane; GO:0016020 membrane; GO:0016021 integral component of membrane; GO:0044425 membrane part;	GO:0022892 substrate-specific transporter activity; GO:0022891 substrate-specific transmembrane transporter activity; GO:0005215 transporter activity; GO:0022857 transmembrane transporter activity;	IPR020846;	Major facilitator superfamily domain;	R	KOG0254	Predicted transporter (major facilitator superfamily)
NbS00019183g0015.1	predicted protein [Populus trichocarpa]	--	1.515	0.0108302	Up	28.382	53.9	9	9	9	0.791	0.884	0.682	1.201	1.074	1.297	cytoplasm									G	KOG3734	Predicted phosphoglycerate mutase
NbS00023137g0016.1	ferric-chelate reductase [Solanum lycopersicum]	--	0.721	0.00088523	Down	134.39	0.8	1	1	1	1.228	1.103	1.178	0.827	0.826	0.876	plasma membrane				GO:0044699 single-organism process; GO:0008152 metabolic process; GO:0055114 oxidation-reduction process; GO:0044710 single-organism metabolic process;		GO:0003824 catalytic activity; GO:0016491 oxidoreductase activity;	IPR017927; IPR013121; IPR013112; IPR017938; IPR013130;	Ferredoxin reductase-type FAD-binding domain; Ferric reductase, NAD binding domain; FAD-binding 8; Riboflavin synthase-like beta-barrel; Ferric reductase transmembrane component-like domain;	PQ	KOG0039	Ferric reductase, NADH/NADPH oxidase and related proteins
NbS00008111g0008.1	ribosomal protein S3 [Brexia madagascariensis]	--	0.71	0.0251923	Down	14.953	30.1	3	3	5	1.21	0.987	1.322	0.9	0.775	0.822	cytoplasm
NbS00002421g0007.1	RecName: Full=Inositol-3-phosphate synthase	--	1.867	0.0272355	Up	56.457	31.6	11	3	15	0.67	0.486	0.922	1.157	1.354	1.369	cytoplasm	K01858	INO1; myo-inositol-1-phosphate synthase [EC:5.5.1.4]	nta00562 Inositol phosphate metabolism; nta01100 Metabolic pathways	GO:0016051 carbohydrate biosynthetic process; GO:1901615 organic hydroxy compound metabolic process; GO:0006066 alcohol metabolic process; GO:0006020 inositol metabolic process; GO:0008654 phospholipid biosynthetic process; GO:0006021 inositol biosynthetic process; GO:0044699 single-organism process; GO:0044255 cellular lipid metabolic process; GO:0009058 biosynthetic process; GO:0044237 cellular…		GO:0016872 intramolecular lyase activity; GO:0004512 inositol-3-phosphate synthase activity; GO:0016853 isomerase activity; GO:0003824 catalytic activity;	IPR013021; IPR016040;	Myo-inositol-1-phosphate synthase, GAPDH-like; NAD(P)-binding domain;	I	KOG0693	Myo-inositol-1-phosphate synthase
NbS00041459g0004.1	Spotted leaf protein, putative [Ricinus communis]	--	1.412	0.00995461	Up	69.432	5.1	2	2	2	0.843	0.864	0.79	1.342	1.095	1.088	nucleus				GO:0008152 metabolic process; GO:0032446 protein modification by small protein conjugation; GO:0016567 protein ubiquitination; GO:0044260 cellular macromolecule metabolic process; GO:0044267 cellular protein metabolic process; GO:0006464 cellular protein modification process; GO:0043170 macromolecule metabolic process; GO:0019538 protein metabolic process; GO:0070647 protein modification by small…		GO:0005515 protein binding; GO:0019787 ubiquitin-like protein transferase activity; GO:0003824 catalytic activity; GO:0016740 transferase activity; GO:0005488 binding; GO:0004842 ubiquitin-protein transferase activity;	IPR003613; IPR013083; IPR011989; IPR016024;	U box domain; Zinc finger, RING/FYVE/PHD-type; Armadillo-like helical; Armadillo-type fold;	S	KOG0167	FOG: Armadillo/beta-catenin-like repeats
NbS00027796g0002.1	PREDICTED: lysyl-tRNA synthetase [Vitis vinifera]	--	0.627	0.0276817	Down	20.537	25.8	3	1	4	1.376	0.934	1.391	0.773	0.806	0.743	chloroplast						GO:0097159 organic cyclic compound binding; GO:1901363 heterocyclic compound binding; GO:0005488 binding; GO:0003676 nucleic acid binding;	IPR012340; IPR004365;	Nucleic acid-binding, OB-fold; OB-fold nucleic acid binding domain, AA-tRNA synthetase-type;	J	KOG1885	Lysyl-tRNA synthetase (class II)
NbS00018563g0001.1	epoxide hydrolase [Nicotiana tabacum]	--	2.022	0.00537253	Up	17.036	29.1	4	4	4	0.608	0.806	0.569	1.414	1.149	1.447	cytoplasm						GO:0003824 catalytic activity;	IPR029058; IPR000073;	Alpha/Beta hydrolase fold; Alpha/beta hydrolase fold-1;	I	KOG4178	Soluble epoxide hydrolase
NbC24057186g0001.1	predicted protein [Populus trichocarpa]	--	0.732	0.00152482	Down	10.003	77.5	6	6	14	1.233	1.098	1.197	0.827	0.874	0.883	chloroplast							IPR027417;	P-loop containing nucleoside triphosphate hydrolase;	J	KOG0465	Mitochondrial elongation factor
NbS00021552g0001.1	hypothetical protein VITISV_043600 [Vitis vinifera]	--	0.663	0.00523389	Down	19.855	10.2	2	1	3	1.218	1.35	1.076	0.828	0.752	0.836	chloroplast
NbS00021170g0006.1	Ulp1 peptidase-like	--	0.731	0.028409	Down	42.147	2.2	1	1	1	1.185	0.986	1.312	0.82	0.811	0.914	chloroplast							IPR015410;	Domain of unknown function DUF1985;
NbS00056493g0006.1	predicted protein [Populus trichocarpa]	--	1.338	0.0024716	Up	18.563	40.6	5	1	7	0.843	0.896	0.837	1.211	1.069	1.167	chloroplast				GO:0008652 cellular amino acid biosynthetic process; GO:0016053 organic acid biosynthetic process; GO:0044711 single-organism biosynthetic process; GO:0009082 branched-chain amino acid biosynthetic process; GO:0044281 small molecule metabolic process; GO:0044763 single-organism cellular process; GO:0044699 single-organism process; GO:0006807 nitrogen compound metabolic process; GO:0009058 biosynt…		GO:0016597 amino acid binding; GO:0031406 carboxylic acid binding; GO:0003824 catalytic activity; GO:0005488 binding; GO:0003984 acetolactate synthase activity; GO:0016744 transferase activity, transferring aldehyde or ketonic groups; GO:0043167 ion binding; GO:0043177 organic acid binding; GO:0043168 anion binding; GO:0016740 transferase activity; GO:0036094 small molecule binding;	IPR002912; IPR019455;	ACT domain; Acetolactate synthase, small subunit, C-terminal;	E	KOG2663	Acetolactate synthase, small subunit
NbS00007015g0008.1	uncharacterized protein	--	1.446	0.0156782	Up	21.94	6.2	1	1	2	0.772	0.963	0.731	1.115	1.176	1.275	nucleus						GO:0004857 enzyme inhibitor activity; GO:0098772 molecular function regulator; GO:0030234 enzyme regulator activity;	IPR006501;	Pectinesterase inhibitor domain;
NP_054479.1	ribosomal protein S16 [Nicotiana tabacum plastid]	--	0.761	0.0206003	Down	9.9206	52.9	5	5	8	1.178	1	1.238	0.92	0.818	0.86	cytoplasm	K02959	RP-S16; small subunit ribosomal protein S16	nta03010 Ribosome	GO:0006518 peptide metabolic process; GO:0043043 peptide biosynthetic process; GO:0044267 cellular protein metabolic process; GO:0006807 nitrogen compound metabolic process; GO:0009058 biosynthetic process; GO:0043603 cellular amide metabolic process; GO:0044238 primary metabolic process; GO:1901566 organonitrogen compound biosynthetic process; GO:1901576 organic substance biosynthetic process; G…	GO:0005840 ribosome; GO:0043226 organelle; GO:0043229 intracellular organelle; GO:0043232 intracellular non-membrane-bounded organelle; GO:0044464 cell part; GO:0005622 intracellular; GO:0005737 cytoplasm; GO:0032991 macromolecular complex; GO:0044424 intracellular part; GO:1990904 ribonucleoprotein complex; GO:0005623 cell; GO:0030529 intracellular ribonucleoprotein complex; GO:0044444 cytoplasm…	GO:0003735 structural constituent of ribosome; GO:0005198 structural molecule activity;	IPR023803;	Ribosomal protein S16 domain;	J	KOG3419	Mitochondrial/chloroplast ribosomal protein S16
NP_054523.1	ribosomal protein S18 [Nicotiana tabacum plastid]	--	0.65	0.0278053	Down	12.052	35.6	4	4	6	1.246	0.989	1.473	0.878	0.757	0.774	nucleus	K02963	RP-S18; small subunit ribosomal protein S18	nta03010 Ribosome	GO:0006518 peptide metabolic process; GO:0043043 peptide biosynthetic process; GO:0044267 cellular protein metabolic process; GO:0006807 nitrogen compound metabolic process; GO:0009058 biosynthetic process; GO:0043603 cellular amide metabolic process; GO:0044238 primary metabolic process; GO:1901566 organonitrogen compound biosynthetic process; GO:1901576 organic substance biosynthetic process; G…	GO:0005840 ribosome; GO:0043226 organelle; GO:0043229 intracellular organelle; GO:0043232 intracellular non-membrane-bounded organelle; GO:0044464 cell part; GO:0005622 intracellular; GO:0005737 cytoplasm; GO:0032991 macromolecular complex; GO:0044424 intracellular part; GO:1990904 ribonucleoprotein complex; GO:0005623 cell; GO:0030529 intracellular ribonucleoprotein complex; GO:0044444 cytoplasm…	GO:0003735 structural constituent of ribosome; GO:0005198 structural molecule activity;			J	KOG3162	Mitochondrial/chloroplast ribosomal protein S18
